# Supplementary material for: A multicentre study investigating parameters which influence direct bacterial identification from urine
Source: PLoS One. 2018 Dec 11;13(12):e0207822. doi: 10.1371/journal.pone.0207822 (PMC6289437; doi:10.1371/journal.pone.0207822)
Supplement: S1 Appendix — (XLSX) [file pone.0207822.s001.xlsx]

## Sheet: Total data
centre	_ID	SPECIE1	UNIT1	SPECIE2	UNIT2	GENDER	AGE	URINE CULTURE	CONTAMINATED	ORIGIN	IN/OUT	PRESERVATIVE	UTI	COLLECTION	BACT	EC	RBC	WBC	MORPH	SPECIE11	SPECIE12	SPECIE13	SPECIE14	SPECIE21	SPECIE22	SPECIE23	SPECIE24	DATA	SCORE11	SCORE12	SCORE13	SCORE14	SCORE21	SCORE22	SCORE23	SCORE24	SPE_OT23	SPE_OT24	SPE_OT12	SPE_OT13	SPE_OT14	SPE_OT21	SPE_OT22	SPE_OT11	SPE_OT1	SPE_OT2
1	15199	NA	NA	NA	NA	1	86	contaminated	1	1	OUT	1	NA	1	19337	2.5	11.7	10.1	1	Escherichia coli	Escherichia coli	Escherichia coli	Klebsiella oxytoca	Escherichia coli	Escherichia coli	Klebsiella oxytoca	Escherichia coli	2016-05-12	2150	2120	2116	2084	2228	2108	2103	2089
1	15203	NA	NA	NA	NA	1	31	contaminated	1	2	OUT	1	NA	1	41120.8	4.1	10	156.2	1	klebsiella pneumoniae	klebsiella pneumoniae	klebsiella pneumoniae	klebsiella pneumoniae	klebsiella pneumoniae	klebsiella pneumoniae	klebsiella pneumoniae	klebsiella pneumoniae	2016-05-12	2265	2161	2117	2092	2217	2207	2127	2078
1	15217	NA	NA	NA	NA	1	28	contaminated	1	1	OUT	1	NA	1	18171.4	54.1	105.6	66.5	1	NA	NA	NA	NA	NA	NA	NA	NA	2016-05-17	0	0	0	0	0	0	0	0
1	15221	NA	NA	NA	NA	0	85	contaminated	1	1	OUT	1	NA	1	6326.8	15.4	218.7	15240.6	1	Synomonas atrocyanea	Aspergillus oryzae	Pichia fermentans	Clavispora lusitaniae	Streptococcus minor	Streptomyces lavendulae	Mannheimia haemolytica	Aspergillus oryzae	2016-05-18	1141	1052	1027	990	1023	966	950	940
1	15224	NA	NA	NA	NA	1	24	contaminated	1	5	OUT	1	NA	1	13307.8	13.9	9.8	1812.9	1	Enterococcus faecium	Escherichia coli	Citrobacter farmeri	Citrobacter amalonaticus	Citrobacter amalonaticus	Citrobacter farmeri	Citrobacter amalonaticus	Escherichia coli	2016-05-18	1264	1247	1214	1213	1311	1265	1233	1211
1	15236	NA	NA	NA	NA	1	28	contaminated	1	1	OUT	1	NA	1	6250.8	64.4	23.1	50.6	1	Lactobacillus curvatus	Lactobacillus curvatus	Issatchenkia orientalis	Cupriavidus necator	Lactobacillus crispatus	Lactobacillus crispatus	Lactobacillus crispatus	Pichia occidentalis	2016-05-23	1506	1444	1417	1384	1839	1662	1370	1369
1	15238	NA	NA	NA	NA	1	71	contaminated	1	1	OUT	1	NA	1	7425.2	8.6	4.8	47	1	Veillonella atypica	Veillonella atypica	Veillonella atypica	Veillonella atypica	Aerococcus sanguinicola	Aerococcus sanguinicola	Aerococcus sanguinicola	Lactobacillus amylotrophicus	2016-05-23	1869	1832	1707	1662	2138	1943	1308	1302
1	15239	NA	NA	NA	NA	1	70	contaminated	1	2	OUT	1	NA	1	50523.3	5.3	21.9	133.8	0	Escherichia coli	Escherichia coli	Escherichia coli	Escherichia coli	Escherichia coli	Escherichia coli	Escherichia coli	Escherichia coli	2016-05-23	2115	2110	2061	1991	2102	2100	2071	2069
1	15253	NA	NA	NA	NA	1	34	contaminated	1	1	OUT	1	NA	1	11817.2	204.5	51.9	539.6	1	Staphylococcus aureus	Lactobacillus paralimentarus	Arthrobacter creatinolyticus	Lactobacillus parabuchneri	Lactobacillus paralimentarus	Actinomyces catuli	Lactobacillus paralimentarius	Cryptococcus neoformans	2016-05-24	1300	1287	1213	1182	1347	1241	1228	1224
1	15267	NA	NA	NA	NA	1	85	contaminated	1	1	OUT	1	NA	1	11426.6	9.4	2.3	604.7	1	Janthinobacterium lividum	Lactobacillus paralimentarus	Clostridium innocuum	Enterococcus faecium	Citrobacter koseri	Escherichia coli	Citrobacter freundii	Escherichia coli	2016-05-26	1168	1167	1150	1146	1264	1232	1186	1182
1	15296	NA	NA	NA	NA	1	85	contaminated	1	1	OUT	1	NA	1	17666.5	211.4	36.5	260.5	0	NA	NA	NA	NA	NA	NA	NA	NA	2016-05-31	0	0	0	0	0	0	0	0
1	15298	NA	NA	NA	NA	1	91	contaminated	1	1	OUT	1	NA	1	84438.7	112.1	184.2	31.9	1	Escherichia coli	Escherichia coli	Escherichia coli	Escherichia coli	Escherichia coli	Escherichia coli	Escherichia coli	Escherichia coli	2016-05-31	2503	2501	2494	2484	2514	2458	2456	2455
1	15300	NA	NA	NA	NA	0	60	contaminated	1	1	OUT	1	NA	1	18033.3	1.9	23.8	11094.2	1	Escherichia coli	Lactobacillus paralimentarius	Escherichia coli	Citrobacter koseri	Lactobacillus paralimentarius	Escherichia coli	Raoultella ornithinolytica	Escherichia coli	2016-05-31	1445	1438	1370	1365	1479	1406	1383	1306
1	15303	NA	NA	NA	NA	1	83	contaminated	1	1	OUT	1	NA	1	46827.5	14.5	260	412.6	1	Aerococcus urinae	Aerococcus urinae	Aerococcus urinae	Aerococcus urinae	Aerococcus urinae	Aerococcus urinae	Aerococcus urinae	Aerococcus urinae	2016-05-31	1989	1964	1894	1882	2521	2394	2392	2383
1	15309	NA	NA	NA	NA	1	85	contaminated	1	3	IN	1	NA	1	13814.2	2.5	41.7	778.7	1	Escherichia coli	Enterobacter aerogenes	Citrobacter sedlakii	Escherichia coli	Escherichia coli	Escherichia coli	Escherichia coli	Escherichia coli	2016-06-06	1400	1338	1336	1312	1722	1698	1582	1579
1	15325	NA	NA	NA	NA	1	69	contaminated	1	1	OUT	1	NA	1	10942.1	7.3	8	33.9	1	Escherichia coli	Escherichia coli	Escherichia coli	Escherichia coli	Escherichia coli	Escherichia coli	Escherichia coli	Escherichia coli	2016-06-08	2261	2126	2079	2029	2281	2157	2088	2072
2	15070	NA	NA	NA	NA	1	26	contaminated	1	1	OUT	1	0	1	11041.4	49.8	35.3	533.2	0	NA	NA	NA	NA	NA	NA	NA	NA	2016-12-22	0	0	0	0	0	0	0	0	NA	NA	NA	NA	NA	NA	NA	NA	NA	NA
2	15079	NA	NA	NA	NA	1	23	contaminated	1	1	OUT	1	0	1	5855.6	82.1	70.6	876	0	Lactobacillus especies	Otros	Otros	Otros	Otros	Otros	Otros	Otros	2016-12-23	1045	995	932	930	992	977	943	930	Burkholderia multivorans	Penicillium italicum	Aspergillus fumigatus	Capnocytophaga sputigena	Mycobacterium lentiflavum	Penicillium italicum	Mycobacterium chimaera intracellulare group	NA	NA	NA
2	15082	NA	NA	NA	NA	0	81	contaminated	1	1	OUT	1	0	1	16625.5	5.6	47.5	1032.6	0	Citrobacter koseri	Citrobacter koseri	Citrobacter koseri	Citrobacter koseri	Citrobacter koseri	Citrobacter koseri	Citrobacter koseri	Citrobacter koseri	2016-12-23	2002	1991	1984	1920	2149	2142	2081	2073	NA	NA	NA	NA	NA	NA	NA	NA	NA	NA
2	15108	NA	NA	NA	NA	0	88	contaminated	1	1	OUT	1	0	2	10505.2	0.2	104.2	194.1	1	Klebsiella pneumoniae	Klebsiella pneumoniae	Klebsiella pneumoniae	Klebsiella pneumoniae	Klebsiella pneumoniae	Klebsiella pneumoniae	Klebsiella pneumoniae	Klebsiella pneumoniae	2016-11-07	2247	2176	2045	2009	2045	1891	1875	1849	NA	NA	NA	NA	NA	NA	NA	NA	NA	NA
2	15111	NA	NA	NA	NA	1	71	contaminated	1	1	OUT	1	1	1	8505.7	11	65.8	57.5	0	Otros	Escherichia coli	Aerococcus especies	Escherichia coli	Escherichia coli	Escherichia coli	Escherichia coli	Escherichia coli	2016-11-07	1492	1470	1467	1437	1745	1722	1697	1646	NA	NA	NA	NA	NA	NA	NA	Raoultella ornithinolytica	NA	NA
2	15184	NA	NA	NA	NA	1	88	contaminated	1	5	OUT	1	NA	3	39026	0.6	32.5	380.6	1	NA	NA	NA	NA	NA	NA	NA	NA	2017-01-02	0	0	0	0	0	0	0	0	NA	NA	NA	NA	NA	NA	NA	NA	NA	NA
2	15570	NA	NA	NA	NA	0	100	contaminated	1	1	OUT	1	1	1	30655.3	1	80.4	965.5	1	Enterobacter cloacae	Enterobacter cloacae	Enterobacter cloacae	Citrobacter koseri	Enterobacter asburiae	Citrobacter koseri	Enterobacter cloacae	Enterobacter cloacae	2016-12-20	1541	1541	1516	1461	1688	1573	1572	1541	NA	NA	NA	NA	NA	NA	NA	NA	NA	NA
2	15597	NA	NA	NA	NA	1	73	contaminated	1	1	OUT	1	0	1	8265.4	1	20.4	1091.9	0	Otros	Otros	Otros	Otros	Streptococcus anginosus	Otros	Otros	Otros	2016-12-20	1327	1274	1196	1104	1262	1224	1221	1156	Sphingomonas wittichii	Lactobacillus fermentum	Aerococcus urinae	Gordonia rubripertincta	Clostridium tetani	NA	Aerococcus urinae	Clostridium chauvoei	NA	NA
3	14428	NA	NA	NA	NA	1	55	contaminated	1	1	OUT	0	1	1	8737,3	2,1	3,5	365,4	1	Klebsiella pneumoniae	Klebsiella pneumoniae	Klebsiella pneumoniae	Klebsiella pneumoniae	NA	NA	NA	NA	2016-06-27	2199	2163	2060	1805	0	0	0	0
3	14432	NA	NA	NA	NA	1	53	contaminated	1	1	OUT	0	1	1	7475	18.7	288.6	26.9	0	Otros	Salmonella especies	Otros	Streptococcus especies	Candida especies	Enterobacter cloacae	Streptococcus especies	Salmonella especies	2016-06-27	1208	1175	1154	1146	1251	1240	1225	1211
3	14440	NA	NA	NA	NA	1	76	contaminated	1	1	OUT	0	1	1	65429.6	9.1	73.9	22.4	0	Enterococcus faecium	Escherichia coli	Escherichia coli	Clostridium especies	Morganella morganii	Otros	Clostridium especies	Lactobacillus especies	2016-06-30	1385	1357	1343	1289	1514	1416	1356	1311
3	14449	NA	NA	NA	NA	0	76	contaminated	1	3	IN	0	0	1	6121.3	36.5	326.9	15	0	Klebsiella oxytoca	Enterobacter aerogenes	Escherichia coli	Enterobacter aerogenes	Enterobacter aerogenes	Enterobacter cloacae	Lactobacillus especies	Enterobacter cloacae	2016-07-07	1422	1418	1390	1368	1471	1423	1387	1381
3	14506	NA	NA	NA	NA	1	30	contaminated	1	1	OUT	0	0	1	11677.3	58.6	5.1	330	1	Achromobacter especies	Otros	Otros	Lactobacillus especies	Citrobacter freundii	Achromobacter especies	Otros	Lactobacillus especies	2016-07-25	1350	1290	1263	1255	1362	1278	1243	1240
3	14576	NA	NA	NA	NA	0	79	contaminated	1	1	OUT	0	0	1	10228.3	3.2	279	1295.9	1	Otros	Otros	Otros	Otros	Otros	Otros	Otros	Otros	2016-07-26	1676	1599	1551	1510	1683	1610	1557	1423
3	14582	NA	NA	NA	NA	1	85	contaminated	1	1	OUT	0	0	1	61135.8	4.2	14.2	14.2	1	Streptococcus especies	Streptococcus especies	Streptococcus especies	Streptococcus especies	Streptococcus especies	Streptococcus especies	Streptococcus especies	Streptococcus especies	2016-07-26	2218	2170	2013	1999	2192	1995	1889	1876
3	14585	NA	NA	NA	NA	1	31	contaminated	1	5	OUT	0	0	1	8356.6	150.7	5	57.7	1	NA	NA	NA	NA	NA	NA	NA	NA	2016-07-27	0	0	0	0	0	0	0	0
3	14609	NA	NA	NA	NA	0	65	contaminated	1	1	OUT	0	0	1	22297.3	0.5	51	116	1	NA	NA	NA	NA	NA	NA	NA	NA	2016-08-12	0	0	0	0	0	0	0	0
3	14619	NA	NA	NA	NA	0	23	contaminated	1	2	OUT	0	3	1	21598.5	16.2	9.1	1126.8	1	Klebsiella pneumoniae	Klebsiella pneumoniae	Otros	Klebsiella pneumoniae	NA	NA	NA	NA	2016-08-30	1620	1374	1311	1278	0	0	0	0
3	14685	NA	NA	NA	NA	0	81	contaminated	1	5	OUT	0	0	1	7978.6	2.4	176	600	1	NA	NA	NA	NA	NA	NA	NA	NA	2016-10-05	0	0	0	0	0	0	0	0
4	14871	NA	NA	NA	NA	1	81	contaminated	1	1	OUT	1	1	1	30040.2	2	17.2	1266.9	0	Klebsiella pneumoniae	Klebsiella pneumoniae	Klebsiella pneumoniae	Klebsiella pneumoniae	Klebsiella pneumoniae	Klebsiella pneumoniae	Klebsiella pneumoniae	Klebsiella pneumoniae	2016-11-21	1504	1437	1435	1424	1608	1518	1432	1406	NA	NA	NA	NA	NA	NA	NA	NA	NA	NA
4	14890	NA	NA	NA	NA	0	83	contaminated	1	2	OUT	0	NA	1	6867.7	0.9	54.7	111.7	0	Acinetobacter especies	Streptococcus agalactiae	Streptococcus agalactiae	Streptococcus agalactiae	Acinetobacter especies	Streptococcus agalactiae	Streptococcus agalactiae	Streptococcus agalactiae	2016-11-29	2032	1652	1627	1576	1971	1947	1942	1897	NA	NA	NA	NA	NA	NA	NA	NA	NA	NA
4	14970	NA	NA	NA	NA	0	74	contaminated	1	5	OUT	1	0	3	13123.5	7.3	77.1	808.4	1	Otros	Streptococcus mitis	Otros	Achromobacter especies	Clostridium especies	Otros	Estreptococs grup Viridans	Otros	2016-12-12	1215	1166	1141	1029	1248	1186	1165	1108	NA	Capnocytophaga gingivalis	NA	Arthrobacter polychromogenes	NA	NA	Mycobacterium chimaera	Mycobacterium lentiflavum	NA	NA
4	14885	NA	NA	NA	NA	1	48	contaminated	1	3	IN	0	1	1	22325.3	11	16	8.1	NA	Escherichia coli	Escherichia coli	Escherichia coli	Escherichia coli	Escherichia coli	Escherichia coli	Escherichia coli	Escherichia coli	2016-12-09	2379	2258	2257	2247	2381	2317	2278	2277	NA	NA	NA	NA	NA	NA	NA	NA	NA	NA
4	14959	NA	NA	NA	NA	1	55	contaminated	1	1	OUT	1	0	1	6086.7	225.1	16.3	37.1	NA	Otros	Enterococcus faecalis	Otros	Otros	Clostridium especies	Enterococcus faecalis	Staphylococcus especies	Candida especies	2016-11-17	1287	1158	1144	1141	1202	1101	1095	1093	NA	NA	NA	Arthrobacter sulfonivorans	Burkholderia cepacia	NA	NA	Aromatoleum pretoleum	NA	NA
4	15178	NA	NA	NA	NA	1	43	contaminated	1	2	OUT	1	NA	1	15474.1	2.7	3.5	3.1	NA	Pseudomonas especies	Pseudomonas especies	Pseudomonas especies	Pseudomonas especies	Pseudomonas especies	Pseudomonas especies	Pseudomonas especies	Pseudomonas especies	2016-12-25	2337	1921	1876	1855	2299	1929	1868	1847	NA	NA	NA	NA	NA	NA	NA	NA	CONTAMINADO	NA
5	15423	NA	NA	NA	NA	0	95	contaminated	1	1	OUT	1	0	1	10607.6	21.6	1525.6	4897.1	0	NA	NA	NA	NA	NA	NA	NA	NA	2016-12-20	0	0	0	0	0	0	0	0	NA	NA	NA	NA	NA	NA	NA	NA	NA	NA
5	15434	NA	NA	NA	NA	1	97	contaminated	1	1	OUT	1	1	1	78552	21.2	21.2	391.9	0	Bifidobacterium breve	Bifidobacterium breve	Actinotignum sanguinis	Actinotignum schaalii	NA	NA	NA	NA	2016-12-20	1414	1375	1349	1349	0	0	0	0	NA	NA	NA	NA	NA	NA	NA	NA	NA	NA
5	15452	NA	NA	NA	NA	0	89	contaminated	1	1	OUT	1	1	1	39818.3	20.2	221.3	99.2	0	Aerococcus especies	Aerococcus especies	Aerococcus especies	Aerococcus especies	Aerococcus especies	Aerococcus especies	Aerococcus especies	Aerococcus especies	2016-12-22	1936	1802	1700	1631	1956	1887	1769	1608	NA	NA	NA	NA	NA	NA	NA	NA	NA	NA
5	15474	NA	NA	NA	NA	0	49	contaminated	1	1	OUT	1	1	1	11676.5	2.2	34.8	403	0	NA	NA	NA	NA	Proteus mirabilis	Proteus mirabilis	Proteus mirabilis	Proteus mirabilis	2016-12-28	0	0	0	0	1768	1457	1446	1430	NA	NA	NA	NA	NA	NA	NA	NA	NA	NA
5	15478	NA	NA	NA	NA	1	38	contaminated	1	3	IN	1	0	2	20500.9	2.2	60.5	1572	0	NA	NA	NA	NA	NA	NA	NA	NA	2016-12-30	0	0	0	0	0	0	0	0	NA	NA	NA	NA	NA	NA	NA	NA	NA	NA
5	15486	NA	NA	NA	NA	1	85	contaminated	1	1	OUT	1	1	1	29189.8	495.6	221.4	300.8	0	NA	NA	NA	NA	NA	NA	NA	NA	2016-01-03	0	0	0	0	0	0	0	0	NA	NA	NA	NA	NA	NA	NA	NA	NA	NA
5	15512	NA	NA	NA	NA	1	69	contaminated	1	1	OUT	1	0	1	16694	14.3	17.1	288.9	0	NA	NA	NA	NA	NA	NA	NA	NA	2017-01-05	0	0	0	0	0	0	0	0	NA	NA	NA	NA	NA	NA	NA	NA	NA	NA
5	15518	NA	NA	NA	NA	1	32	contaminated	1	3	IN	1	0	1	6129.3	37	43	97.3	0	Flavobacterium flevense	Lactobacillus especies	Thauera phenylacetica	Arthrobacter sulfureus	Terrimonas ferruginea	Arthrobacter nicotinovorans	Listeria monocytogenes	Staphylococcus aureus	2017-01-05	1370	1277	1254	1242	1412	1329	1297	1258	NA	NA	NA	NA	NA	NA	NA	NA	NA	NA
5	15427	NA	NA	NA	NA	1	27	contaminated	1	1	OUT	1	0	1	11369	51.1	16.6	170.4	NA	Arthrobacter ramosus	Streptomyces baldius	Synomonas arthtrocyanea	Lactobacillus crispatus	NA	NA	NA	NA	2016-12-20	1283	1262	1262	1255	0	0	0	0	NA	NA	NA	NA	NA	NA	NA	NA	NA	NA
5	15435	NA	NA	NA	NA	1	93	contaminated	1	1	OUT	1	1	1	49067.2	26.8	122.8	4599.5	NA	Escherichia coli	Escherichia coli	Escherichia coli	Escherichia coli	Escherichia coli	Escherichia coli	Escherichia coli	Escherichia coli	2016-12-20	1665	1589	1586	1507	1631	1578	1576	1338	NA	NA	NA	NA	NA	NA	NA	NA	NA	NA
5	15437	NA	NA	NA	NA	1	28	contaminated	1	1	OUT	1	0	1	5967	41.7	43.1	161	NA	NA	NA	NA	NA	NA	NA	NA	NA	2016-12-20	0	0	0	0	0	0	0	0	NA	NA	NA	NA	NA	NA	NA	NA	NA	NA
5	15546	NA	NA	NA	NA	0	35	contaminated	1	3	IN	1	0	1	5124.3	42.6	5.6	41.9	NA	NA	NA	NA	NA	NA	NA	NA	NA	2016-10-03	0	0	0	0	0	0	0	0	NA	NA	NA	NA	NA	NA	NA	NA	NA	NA
6	15024	NA	3	NA	NA	1	33	contaminated	1	1	OUT	1	0	1	18012	51.7	171	26.4	1	Streptococcus mitis	Streptococcus mitis	Streptococcus mitis	Streptococcus mitis	Streptococcus mitis	Streptococcus mitis	Streptococcus mitis	Streptococcus mitis	2016-06-10	2170	2143	2108	2101	2071	2052	2012	1997
6	15025	NA	NA	NA	NA	1	89	contaminated	1	1	OUT	1	NA	1	12400.5	2.6	176.5	4025.5	0	Providencia strartii	Providencia strartii	Providencia strartii	Providencia strartii	Providencia strartii	Providencia strartii	Providencia strartii	Providencia strartii	2016-06-13	1863	1766	1757	1673	1766	1750	1756	1671
6	15026	NA	NA	NA	NA	1	32	contaminated	1	1	OUT	1	NA	1	18167.3	47.5	34.6	67.4	1	Escherichia coli	Escherichia coli	Escherichia coli	Escherichia coli	Escherichia coli	Escherichia coli	Escherichia coli	Escherichia coli	2016-06-13	2264	2209	2179	2170	2193	2191	2140	2139
6	15028	NA	NA	NA	NA	1	32	contaminated	1	2	OUT	1	NA	1	5589.3	34.8	72.8	172.8	0	Lactobacillus gasseri	Lactobacillus gasseri	Lactobacillus gasseri	Lactobacillus gasseri	Lactobacillus gasseri	Lactobacillus gasseri	Lactobacillus gasseri	Lactobacillus gasseri	2016-06-13	2060	2034	2021	1944	2040	1977	1899	1879
6	15037	NA	NA	NA	NA	1	22	contaminated	1	1	OUT	1	NA	1	11286.5	341.2	64.1	34.9	0	Loddeomyces elorgipam	Gardenella vaginalis	Gardenella vaginalis	Actino…	Lactobacillus kefii	Flavobacterium	Pseudomonas orientales	Pseudomonas aeruoginosa	2016-06-17	1376	1304	1253	1239	1358	1334	1273	1269
6	15040	NA	NA	NA	NA	1	81	contaminated	1	1	OUT	1	NA	1	30323	2.7	75.9	513.6	1	Escherichia coli	Escherichia coli	Escherichia coli	Escherichia coli	Escherichia coli	Escherichia coli	Escherichia coli	Escherichia coli	2016-06-20	2165	2134	2106	2050	2064	1979	1970	1947
6	15048	NA	NA	NA	NA	1	93	contaminated	1	1	OUT	1	NA	1	7464.3	38.5	119.2	330.1	1	Klebsiella pneumoniae	Klebsiella pneumoniae	Klebsiella pneumoniae	Klebsiella pneumoniae	Klebsiella pneumoniae	Klebsiella pneumoniae	Klebsiella pneumoniae	Klebsiella pneumoniae	2016-06-23	1934	1815	1738	1723	1884	1773	1752	1700
6	15053	NA	NA	NA	NA	1	18	contaminated	1	1	OUT	1	NA	1	13280	79.7	48.2	270.6	1	LActobacillus crispatus	Acitenobacter gerneri	Lactobacillus acidophilus	Lactobacillus acidophilus	Lactobacillus cripatus	Lactobacillus cripatus	Lactobacillus acidophilus	Lactobacillus brevis	2016-06-24	1505	1447	1287	1223	1658	1514	1373	1350
6	15062	NA	NA	NA	NA	1	36	contaminated	1	1	OUT	1	NA	1	8764.3	89.8	56.4	500.2	0	Gardenella vaginalis	Gardenella vaginalis	Gardenella vaginalis	Gardenella vaginalis	Gardenella vaginalis	Gardenella vaginalis	Gardenella vaginalis	Gardenella vaginalis	2016-06-28	1508	1443	1430	1393	1658	1461	1434	1390
6	15063	NA	NA	NA	NA	1	29	contaminated	1	1	OUT	1	NA	1	7070	75.1	69.6	166.3	0	NA	NA	NA	NA	S.aureus	Lacto.	Pseudomonas orientales	Pseudomonas sp.	2016-06-28	0	0	0	0	1408	1353	1245	1233
6	15350	NA	NA	NA	NA	0	82	contaminated	1	1	OUT	1	NA	1	5421.5	2.4	119.6	1876.5	1	Klebsiella pneumoniae	Klebsiella pneumoniae	Klebsiella pneumoniae	Klebsiella pneumoniae	Klebsiella pneumoniae	Klebsiella pneumoniae	Klebsiella pneumoniae	Klebsiella pneumoniae	2016-06-30	1643	1621	1559	1526	1762	1626	1443	1432
6	15361	NA	NA	NA	NA	1	27	contaminated	1	1	OUT	1	NA	1	9137.4	32.5	63.1	14.4	1	Lactobacillus	Lactobacillus	Lactobacillus	Lactobacillus	NA	NA	NA	NA	2016-07-07	1713	1445	1402	1333	0	0	0	0
6	15364	NA	NA	NA	NA	0	78	contaminated	1	5	OUT	1	NA	2	8701.4	30.9	186	36	1	NRI	NRI	NRI	NRI	NA	NA	NA	NA	2016-06-21	1193	0	0	0	0	0	0	0
6	15365	NA	NA	NA	NA	1	64	contaminated	1	5	OUT	1	NA	1	6415.7	15.7	125.4	841.6	1	NRI	NRI	NRI	NRI	NRI	NRI	NRI	NRI	2016-06-22	1348
6	15371	NA	NA	NA	NA	1	84	contaminated	1	5	OUT	1	NA	1	24791.5	76.8	122.5	39.5	1	Lactobacillus gasseri	Lactobacillus gasseri	Lactobacillus gasseri	Lactobcaillus gasseri	Lactobacillus gasseri	Lactobacillus gasseri	Lactobacillus gasseri	Lactobacillus gasseri	2016-06-27	1678	1522	1420	1339	1658	1534	1471	1434
6	15379	NA	NA	NA	NA	1	82	contaminated	1	3	IN	1	0	1	28672.3	20.2	82.2	88.7	1	lactobacillus crispatus	lactobacillus ultunensis	lactobacillus crispatus	Lactobacillus ultunensis	Lactobacillus crispatus	Lactobacillus crispatus	Lactobacillus ultunensis	lactobacillus ultunensis	2016-07-11	1933	1677	1675	1616	1686	1664	1540	1522
6	15387	NA	NA	NA	NA	1	46	contaminated	1	5	OUT	1	NA	1	17530	127.2	136.8	168.6	1	NA	NA	NA	NA	NRI	NRI	NRI	NRI	2016-07-14	0	0	0	0	0	0	0	0
6	15394	NA	NA	NA	NA	0	64	contaminated	1	5	OUT	1	NA	1	41450.6	144.2	46.5	3076.2	1	NA	NA	NA	NA	NA	NA	NA	NA	2016-07-25	0	0	0	0	0	0	0	0
6	15405	NA	NA	NA	NA	0	84	contaminated	1	5	OUT	1	NA	NA	36014.4	3.1	112.7	1354.1	1	Klebsiella pneumoniae	Klebsiella pneumoniae	Klebsiella pneumoniae	Klebsiella pneumoniae	Klebsiella pneumoniae	Klebsiella pneumoniae	Klebsiella pneumoniae	Klebsiella pneumoniae	2016-09-06	1922	1830	1820	1803	1953	1931	1870	1867
6	15412	NA	NA	NA	NA	0	88	contaminated	1	5	OUT	1	NA	1	11342.1	4.1	30.5	11723.8	0	NA	NA	NA	NA	NA	NA	NA	NA	2016-09-07	0	0	0	0	0	0	0	0
7	14772	NA	NA	NA	NA	1	56	contaminated	1	1	OUT	0	1	1	15813.4	47.07	14.6	18505	1	Morganella morganii	Morganella morganii	Morganella morganii	Morganella morganii	Morganella morganii	Morganella morganii	Morganella morganii	Morganella morganii	2016-10-27	2020	1970	1780	1650	1950	1850	1700	1500	NA	NA	NA	NA	NA	NA	NA	NA	Orina contaminada	NA
7	14788	NA	NA	NA	NA	0	62	contaminated	1	3	IN	0	2	1	6232.9	7.4	65.7	900.5	1	Klebsiella especies	Klebsiella especies	Klebsiella especies	Klebsiella oxytoca	Klebsiella pneumoniae	Klebsiella pneumoniae	Klebsiella pneumoniae	Klebsiella oxytoca	2016-10-30	2000	1850	1800	1600	1890	1750	1700	1500	NA	NA	NA	NA	NA	NA	NA	NA	Orina contaminada	NA
7	14804	NA	NA	NA	NA	1	96	contaminated	1	1	OUT	0	1	1	49389.5	42.6	130.4	4687.4	0	Enterococcus faecalis	Enterococcus faecalis	Enterococcus faecalis	Enterococcus faecalis	Enterococcus faecalis	Enterococcus faecalis	Enterococcus faecalis	Enterococcus faecalis	2016-11-03	2210	2080	1980	1950	2060	2040	1970	1930	NA	NA	NA	NA	NA	NA	NA	NA	Orina contaminada	NA
8	14919	NA	NA	NA	NA	1	27	contaminated	1	1	OUT	1	0	1	6286.6	55.3	29.2	74.6	1	NA	NA	NA	NA	NA	NA	NA	NA	2016-11-04	0	0	0	0	0	0	0	0	NA	NA	NA	NA	NA	NA	NA	NA	NA	NA
8	14921	NA	NA	NA	NA	0	39	contaminated	1	1	OUT	1	NA	1	9895.8	6	14.3	253.3	1	Escherichia coli	Escherichia coli	Escherichia coli	Escherichia coli	Escherichia coli	Escherichia coli	Escherichia coli	Klebsiella oxytoca	2016-11-09	1866	1597	1549	1549	1537	1521	1495	1453	NA	NA	NA	NA	NA	NA	NA	NA	NA	NA
8	14922	NA	NA	NA	NA	1	28	contaminated	1	2	OUT	1	0	1	12252.9	167.3	17.6	93.9	1	NA	NA	NA	NA	Otros	Lactobacillus especies	Lactobacillus especies	Staphylococcus haemolyticus	2016-11-09	0	0	0	0	1290	1204	1192	1163	NA	NA	NA	NA	NA	Mycobacterium lentiflavum	NA	NA	NA	NA
8	14938	NA	NA	NA	NA	1	77	contaminated	1	1	OUT	1	1	1	17136.8	47.7	15.6	92.7	1	Escherichia coli	Escherichia coli	Escherichia coli	Escherichia coli	Escherichia coli	Escherichia coli	Escherichia coli	Escherichia coli	2016-11-09	2163	2158	2137	2079	2263	2142	2121	2110	NA	NA	NA	NA	NA	NA	NA	NA	NA	NA
8	14952	NA	NA	NA	NA	1	66	contaminated	1	1	OUT	1	NA	1	80967.7	24.5	11.3	21.3	1	Otros	Otros	Otros	Otros	NA	NA	NA	NA	2016-11-09	1183	1116	975	962	0	0	0	0	NA	NA	Mycobacterium lentiflavum	Brachyspira pilosicoli	Arthrobacter nasiphocae	NA	NA	Mycobacterium duvalii	NA	NA
8	15099	NA	NA	NA	NA	0	74	contaminated	1	2	OUT	1	0	1	5494.3	9.8	81.4	1474.7	1	Otros	Otros	Otros	Otros	Otros	Otros	Otros	Otros	2016-12-01	1074	995	987	979	1040	1028	1021	988	Herbaspirillum seropedicae	Lactobacillus nagelii	Arthrobacter psychrophenolicus	Lactobacillus kefiri	Issatchenkia orientalis	Fusobacterium nucleatum	Arthrobacter psychrophenolicus	Fusobacterium nucleatum	NA	NA
8	15143	NA	NA	NA	NA	1	80	contaminated	1	1	OUT	1	0	1	57222.8	55.6	28.6	66.9	1	Escherichia coli	Escherichia coli	Escherichia coli	Escherichia coli	Escherichia coli	Escherichia coli	Escherichia coli	Escherichia coli	2016-12-14	2307	2286	2239	2233	2329	2320	2290	2243	NA	NA	NA	NA	NA	NA	NA	NA	NA	NA
8	15153	NA	NA	NA	NA	1	32	contaminated	1	2	OUT	1	0	1	14868.4	187	2.1	1164.9	0	Otros	Otros	Otros	Otros	Otros	Otros	Otros	Otros	2016-12-21	1204	1196	1194	1177	1409	1396	1292	1255	Clostridium chauvoei	Aspergillus niger	Kytococcus sedentarius	Lactobacillus iners	Clostridium chauvoei	Gardenella vaginalis	Gardenella vaginalis	Aspergillus niger	NA	NA
8	15157	NA	NA	NA	NA	1	89	contaminated	1	3	IN	1	0	1	5131.7	41	184.6	71.6	1	Staphylococcus lugdunensis	Staphylococcus lugdunensis	Staphylococcus lugdunensis	Staphylococcus lugdunensis	Staphylococcus lugdunensis	Staphylococcus lugdunensis	Staphylococcus lugdunensis	Staphylococcus lugdunensis	2016-12-21	1856	1665	1573	1409	1996	1754	1643	1452	NA	NA	NA	NA	NA	NA	NA	NA	NA	NA
8	15162	NA	NA	NA	NA	1	86	contaminated	1	2	OUT	1	0	1	13055.4	62.5	60.8	78.9	1	NA	NA	NA	NA	NA	NA	NA	NA	2016-12-28	0	0	0	0	0	0	0	0	NA	NA	NA	NA	NA	NA	NA	NA	NA	NA
8	15133	NA	NA	NA	NA	1	34	contaminated	1	2	OUT	1	0	1	10175.1	5.9	13.3	4.5	NA	Escherichia coli	Escherichia coli	Escherichia coli	Escherichia coli	Escherichia coli	Escherichia coli	Escherichia coli	Escherichia coli	2016-12-07	2355	2268	2222	2196	2306	2296	2282	2239	NA	NA	NA	NA	NA	NA	NA	NA	NA	NA
1	15208	NA	0	NA	NA	1	81	negative	0	1	OUT	1	0	1	14009.1	4.1	66.3	50.3	1	NA	NA	NA	NA	Aerococcus urinae	Aerococcus urinae	Aerococcus urinae	Pichia fermentans	2016-05-13	0	0	0	0	1358	1357	1357	1250
1	15214	NA	NA	NA	NA	1	68	negative	0	1	OUT	1	0	1	13796.3	11.1	4.8	27.5	1	Escherichia coli	Escherichia coli	Escherichia coli	Escherichia coli	Escherichia coli	Escherichia coli	Escherichia coli	Escherichia coli	2016-05-13	2300	2297	2161	2157	2086	2067	1996	1941
1	15215	NA	NA	NA	NA	1	28	negative	0	1	OUT	1	0	1	7393.6	50.7	93.7	546.1	1	Sinomonas atrocyanea	Lactobacillus crispatus	Balneatrix alpica	Lactobacillus acidophilus	NA	NA	NA	NA	2016-05-17	1405	1405	1296	1267	0	0	0	0
1	15248	NA	0	NA	NA	1	98	negative	0	1	OUT	1	0	1	44455.2	3.8	145.2	356	1	aerococcus urinae	Clostridium tertium	aerococcus urinae	aerococcus urinae	Aerococcus urinae	Aerococcus urinae	Aerococccus urinae	aerococcus urinae	2016-05-24	1691	1474	1409	1356	1558	1433	1391	1378
1	15258	NA	0	NA	NA	1	93	negative	0	1	OUT	1	0	1	34599.6	15.7	17.3	240.1	1	Corynebacterium riegelii	Corynebacterium riegelii	Corynebacterium riegelii	Corynebacterium riegelii	Corynebacterium coyleae	Corynebacterium coyleae	Corynebacterium riegelii	Corynebacterium riegelii	2016-05-24	1722	1706	1570	1516	1843	1704	1564	1534
1	15261	NA	0	NA	NA	1	91	negative	0	1	OUT	1	0	1	21861.8	14.5	11.3	18.1	0	Actinobaculum schaalii	Actinobaculum schaalii	Actinobaculum schaalii	Actinobaculum schaalii	Actinobaculum schaalii	Actinobaculum schaalii	Actinobaculum schaalii	Actinobaculum schaalii	2016-05-24	1982	1959	1826	1802	1845	1842	1839	1743
1	15268	NA	0	NA	NA	1	33	negative	0	1	OUT	1	0	1	11187.1	27.2	16.7	643	1	Clostridium cochlearium	Corynebacterium amycolatum	Balneatrix alpica	Pichia occidentalis	Pichia occidentalis	Citrobacter freundii	Lactobacillus kitasatonis	lactobacillus crispatus	2016-05-26	1310	1306	1296	1278	1447	1314	1300	1297
1	15269	NA	0	NA	NA	1	26	negative	0	1	OUT	1	0	1	5200.1	153.7	26.7	45.3	1	NA	NA	NA	NA	NA	NA	NA	NA	2016-05-26	0	0	0	0	0	0	0	0
1	15271	NA	0	NA	NA	1	22	negative	0	1	OUT	1	0	1	10602.7	102.4	43.1	471.1	1	Lactobacillus iners	Clostridium chauvoei	Pandoraea norimbergensis	Neisseria meningitis	Lactobacillus iners	Lactobacillus iners	Lactobacillus kefiri	Neisseria meningitis	2016-05-26	1455	1311	1285	1271	1698	1674	1423	1389
1	15283	NA	0	NA	NA	1	20	negative	0	1	OUT	1	0	1	7072.2	98.6	36.9	1392.6	1	NA	NA	NA	NA	Clostridium chauvoei	Actinomyces gerencseriae	Arthrobacter russicus	Azoarcus	2016-05-30	0	0	0	0	1424	1273	1242	1220
1	15285	NA	0	NA	NA	1	26	negative	0	1	OUT	1	0	1	5648.5	71.5	14.5	88.7	0	Clostridium cochlearium	Lactobacillus crispatus	Enterococcus faecium	Cupriavidus necator	Clostridium cochlearium	Haemophilus influenzae	Enterococcus faecium	Clostridium cochlearium	2016-05-30	1503	1339	1329	1311	1472	1357	1329	1295
1	15290	NA	0	NA	NA	1	88	negative	0	2	OUT	1	0	1	9852.4	2	24.5	19.4	1	Escherichia coli	Escherichia coli	Escherichia coli	Escherichia coli	Escherichia coli	Escherichia coli	Escherichia coli	Escherichia coli	2016-05-31	2256	2255	2180	2161	2213	2160	2081	2052
1	15302	NA	0	NA	NA	1	28	negative	0	1	OUT	1	0	1	9099.5	87.7	27.9	2235.1	0	Gardenella vaginalis	Gardenella vaginalis	Gardenella vaginalis	Gardenella vaginalis	NA	NA	NA	NA	2016-05-31	1852	1820	1533	1355	0	0	0	0
1	15313	NA	0	NA	NA	1	71	negative	0	1	OUT	1	0	1	23551.2	22	6.1	12.6	1	Escherichia coli	Escherichia coli	Escherichia coli	Escherichia coli	Escherichia coli	Escherichia coli	Escherichia coli	Escherichia coli	2016-06-07	2333	2190	2179	2056	2287	2243	2201	2136
1	15205	NA	0	NA	NA	1	87	negative	0	1	OUT	1	0	1	20796.2	3.5	8.9	3.8	NA	aerococcus urinae	aerococcus urinae	aerococcus urinae	aerococcus urinae	aerococcus urinae	aerococcus urinae	aerococcus urinae	aerococcus urinae	2016-05-13	1977	1944	1772	1749	2087	1969	1968	1938
2	15086	NA	0	NA	NA	1	35	negative	0	2	OUT	1	0	1	12848.1	45.9	42.5	334.5	1	Otros	Otros	Otros	Citrobacter freundii	Streptococcus especies	Otros	Otros	Lactobacillus especies	2016-12-26	1290	1285	1276	1272	1398	1370	1342	1269	Cryptococcus humicola	NA	Mycobacterium phlei	Arthrobacter russicus	NA	NA	Mycobacterium chimaera intracellulare group	Shewameñña putrefaciens	NA	NA
2	15088	NA	0	NA	NA	1	26	negative	0	1	OUT	1	0	1	5018.9	29.1	61.6	133.5	1	Lactobacillus especies	Lactobacillus especies	Citrobacter freundii	Lactobacillus especies	Lactobacillus especies	Clostridium especies	Pseudomonas especies	Otros	2016-12-26	1651	1270	1212	1188	1594	1340	1332	1317	NA	Sinomonas atrocyanea	NA	NA	NA	NA	NA	NA	NA	NA
2	15091	NA	0	NA	NA	1	21	negative	0	1	OUT	1	0	1	6617.5	33.4	79.2	92.3	1	Lactobacillus especies	Otros	Otros	Lactobacillus especies	Lactobacillus especies	Lactobacillus especies	Otros	Aeromonas especies	2016-12-27	1520	1412	1317	1282	1602	1376	1363	1336	Mycobacterium phlei	NA	Burkholderia tuberum	Mycobacterium phlei	NA	NA	NA	NA	NA	NA
2	15562	NA	0	NA	NA	1	27	negative	0	1	OUT	1	NA	1	6323	45.3	63.9	471	1	Otros	Otros	Streptococcus anginosus	Streptococcus anginosus	Escherichia coli	Escherichia coli	Escherichia coli	Escherichia coli	2016-12-19	1389	1329	1267	1263	1968	1921	1852	1806	NA	NA	Penicillium glabrum	NA	NA	NA	NA	Lactobacillus crispatus	NA	NA
2	15599	NA	0	NA	NA	1	82	negative	0	3	IN	1	0	1	22593.5	11.2	135	13045.5	1	NA	NA	NA	NA	NA	NA	NA	NA	2016-12-20	0	0	0	0	0	0	0	0	NA	NA	NA	NA	NA	NA	NA	NA	NA	NA
3	14453	NA	0	NA	NA	1	42	negative	0	1	OUT	0	0	1	6192.1	29.5	19.6	133.2	1	NA	NA	NA	NA	NA	NA	NA	NA	2016-07-07	0	0	0	0	0	0	0	0
3	14459	NA	0	NA	NA	1	32	negative	0	1	OUT	0	0	1	10988.7	60.8	421.6	43.5	1	NA	NA	NA	NA	NA	NA	NA	NA	2016-07-13	0	0	0	0	0	0	0	0
4	14828	NA	0	NA	NA	1	33	negative	0	1	OUT	1	0	1	7652	98.9	22.5	57	1	NA	NA	NA	NA	NA	NA	NA	NA	2016-11-14	0	0	0	0	0	0	0	0	NA	NA	NA	NA	NA	NA	NA	NA	NA	NA
4	14831	NA	0	NA	NA	1	40	negative	0	1	OUT	0	0	1	6559.3	20.9	39.3	291.1	1	Morganella morganii	Otros	Otros	Otros	NA	NA	NA	NA	2016-11-14	1222	1179	1158	1133	0	0	0	0	NA	NA	Mycobacterium lentiflavum	Thauera phenylacetica	Gordonia rubripertincta	NA	NA	NA	NA	NA
4	14834	NA	3	NA	NA	0	36	negative	0	1	OUT	0	1	1	16333.1	0.6	77.4	213.4	0	Otros	Otros	Otros	Otros	Otros	Otros	Otros	Otros	2016-11-14	1910	1344	1318	1308	1740	1395	1392	1373	Lactobacillus nagelii	Arcobacter cryaerophilus	Jonesia denitrificans	Corynebactreium glutamicum	Staphylococcus aureus	Veillonella ratti	Moraxella_sg_Branhamella catarrhalis	Veillonella ratti	Staphylococcus warneri	NA
4	14872	NA	0	NA	NA	1	32	negative	0	1	OUT	1	0	1	8440.2	42	36.6	52.6	1	NA	NA	NA	NA	NA	NA	NA	NA	2016-11-21	0	0	0	0	0	0	0	0	NA	NA	NA	NA	NA	NA	NA	NA	NA	NA
4	14929	NA	0	NA	NA	1	30	negative	0	1	OUT	1	0	1	5100.5	78.7	24.7	43.7	1	Estafilococs coagulasa-negatius	Staphylococcus haemolyticus	Otros	Streptococcus mitis	Otros	Estafilococs coagulasa-negatius	Otros	Otros	2016-11-16	1555	1378	1325	1265	1365	1317	1309	1305	Wiekerhamomyces anomalus	Ornothobacterium rhinotracheale	NA	Agromyces mediolanus	NA	Arthrobacter sulfonivorans	NA	NA	NEGATIVO	NA
4	14963	NA	0	NA	NA	1	48	negative	0	1	OUT	0	0	1	7400.7	15.9	15.2	335.2	1	Otros	Otros	Otros	Otros	NA	NA	NA	NA	2016-11-17	1256	1190	1076	1048	0	0	0	0	NA	NA	Bifidobacterium angulatum	Nocardia seriolae	Trichosporon japonicum	NA	NA	Mannheimia haemolytica	NEGATIVO	NA
4	15331	NA	0	NA	NA	1	37	negative	0	1	OUT	1	NA	1	6053.1	54.8	11.4	294.5	0	Otros	Otros	Otros	Otros	Otros	Otros	Citrobacter freundii	Otros	2017-01-09	1530	1460	1325	1278	1359	1294	1279	1237	NA	Campylobacter jejuni	Gardnerella vaginalis	Gardnerella vaginalis	Gardnerella vaginalis	Gardnerella vaginalis	Gardnerella vaginalis	Gardnerella vaginalis	NEGATIVO	NA
4	14893	NA	0	NA	NA	0	58	negative	0	2	OUT	0	0	1	15735.1	5.2	19.9	26	NA	NA	NA	NA	NA	NA	NA	NA	NA	2016-11-29	0	0	0	0	0	0	0	0	NA	NA	NA	NA	NA	NA	NA	NA	NEGATIVO	NA
5	15436	NA	0	NA	NA	1	33	negative	0	1	OUT	1	0	1	6068	46.1	220.3	1507.5	0	NA	NA	NA	NA	NA	NA	NA	NA	2016-12-20	0	0	0	0	0	0	0	0	NA	NA	NA	NA	NA	NA	NA	NA	NA	NA
5	15443	NA	0	NA	NA	1	30	negative	0	1	OUT	1	0	1	21249.6	20.2	15.6	41.3	0	Streptococcus especies	Streptococcus especies	Streptococcus especies	Streptococcus especies	Streptococcus especies	Streptococcus pneumoniae	Streptococcus especies	Streptococcus especies	2016-12-22	2168	2166	2131	2130	2231	2140	2094	1971	NA	NA	NA	NA	NA	NA	NA	NA	NA	NA
5	15445	NA	0	NA	NA	1	29	negative	0	1	OUT	1	0	1	6158.2	56.8	42.1	68.3	0	Haemophilus especies	Lactobacillus especies	Lactobacillus especies	Wessella halotolerans	NA	NA	NA	NA	2016-12-22	1443	1400	1299	1275	0	0	0	0	NA	NA	NA	NA	NA	NA	NA	NA	NA	NA
5	15456	NA	0	NA	NA	1	36	negative	0	1	OUT	1	0	1	91119.3	17.9	73.3	370.4	0	Arthrobacter ilicis	Arthrobacter histidinovorans	Arthrobacter histinidovorans	Artrhrobacter gobiformis	NA	NA	NA	NA	2016-12-22	1523	1391	1340	1307	0	0	0	0	NA	NA	NA	NA	NA	NA	NA	NA	NA	NA
5	15460	NA	0	NA	NA	1	29	negative	0	1	OUT	1	0	1	5010.3	11.9	20.2	168.2	0	NA	NA	NA	NA	NA	NA	NA	NA	2016-12-22	0	0	0	0	0	0	0	0	NA	NA	NA	NA	NA	NA	NA	NA	NA	NA
5	15470	NA	0	NA	NA	1	94	negative	0	1	OUT	1	1	1	13701.6	9.6	22.7	58	0	Lactobacillus especies	Lactobacillus especies	Lactobacillus especies	Agremyces braelium	Lactobacillus especies	Lactobacillus especies	Chrysebacterium piscicola	Lactobacillus especies	2016-12-27	1711	1652	1386	1368	1511	1507	1311	1309	NA	NA	NA	NA	NA	NA	NA	NA	NA	NA
5	15475	NA	0	NA	NA	1	30	negative	0	1	OUT	1	0	1	8015.7	107.5	30.1	58.5	0	NA	NA	NA	NA	NA	NA	NA	NA	2016-12-28	0	0	0	0	0	0	0	0	NA	NA	NA	NA	NA	NA	NA	NA	NA	NA
5	15488	NA	0	NA	NA	1	22	negative	0	1	OUT	1	0	1	7727.6	143.6	23.9	591.3	0	NA	NA	NA	NA	NA	NA	NA	NA	2016-01-03	0	0	0	0	0	0	0	0	NA	NA	NA	NA	NA	NA	NA	NA	NA	NA
5	15490	NA	0	NA	NA	1	60	negative	0	1	OUT	1	1	1	13057.6	0.5	19.3	279.1	0	Lactobacillus especies	Lactobacillus especies	Lactobacillus especies	Lactobacillus especies	Lactobacillus especies	Lactobacillus especies	Lactobacillus especies	Lactobacillus especies	2016-01-03	2004	1962	1948	1916	2002	2004	2000	1927	NA	NA	NA	NA	NA	NA	NA	NA	NA	NA
5	15492	NA	0	NA	NA	0	61	negative	0	1	OUT	1	0	1	16246.9	4.1	14.8	30.1	0	NA	NA	NA	NA	NA	NA	NA	NA	2016-01-03	0	0	0	0	0	0	0	0	NA	NA	NA	NA	NA	NA	NA	NA	NA	NA
5	15510	NA	0	NA	NA	1	39	negative	0	1	OUT	1	0	1	42646.1	35.4	14.2	299.9	0	Alloscardovia omnicolens	Alloscardovia omnicolens	Lactobacillus especies	Jonesia dentrificans	Alloscardovia omnicolens	Alloscardovia omnicolens	Lactobacillus especies	Lactobacillus especies	2017-01-05	1973	1883	1278	1230	1984	1955	1377	1366	NA	NA	NA	NA	NA	NA	NA	NA	NA	NA
5	15513	NA	0	NA	NA	1	26	negative	0	1	OUT	1	0	1	6877.1	90.3	122.4	90.8	0	NA	NA	NA	NA	NA	NA	NA	NA	2017-01-05	0	0	0	0	0	0	0	0	NA	NA	NA	NA	NA	NA	NA	NA	NA	NA
5	15547	NA	0	NA	NA	1	35	negative	0	1	OUT	1	0	1	6105.4	73.1	122.1	55.7	0	NA	NA	NA	NA	NA	NA	NA	NA	2016-12-19	0	0	0	0	0	0	0	0	NA	NA	NA	NA	NA	NA	NA	NA	NA	NA
5	15440	NA	0	NA	NA	1	38	negative	0	1	OUT	1	0	1	5846.1	36.9	26.1	58.6	NA	NA	NA	NA	NA	NA	NA	NA	NA	2016-12-21	0	0	0	0	0	0	0	0	NA	NA	NA	NA	NA	NA	NA	NA	NA	NA
5	15465	NA	0	NA	NA	1	43	negative	0	1	OUT	1	0	1	5140.6	12.9	31.2	280.6	NA	NA	NA	NA	NA	NA	NA	NA	NA	2016-12-22	0	0	0	0	0	0	0	0	NA	NA	NA	NA	NA	NA	NA	NA	NA	NA
5	15534	NA	0	NA	NA	1	28	negative	0	3	IN	0	1	1	5815.4	10.5	30.8	131.8	NA	NA	NA	NA	NA	NA	NA	NA	NA	2016-09-15	0	0	0	0	0	0	0	0	NA	NA	NA	NA	NA	NA	NA	NA	NA	NA
5	15535	NA	0	NA	NA	1	34	negative	0	3	IN	0	0	1	19652.4	53.2	11.3	269.5	NA	NA	NA	NA	NA	NA	NA	NA	NA	2016-09-13	0	0	0	0	0	0	0	0	NA	NA	NA	NA	NA	NA	NA	NA	NA	NA
6	15367	NA	0	NA	NA	1	25	negative	0	2	OUT	1	0	1	5814.9	69.2	48.8	363.5	0	NA	NA	NA	NA	NA	NA	NA	NA	2016-06-30	0	0	0	0	0	0	0	0
6	15374	NA	0	NA	NA	1	24	negative	0	5	OUT	1	0	1	5079.1	27.8	94.7	315.8	1	NA	NA	NA	NA	NA	NA	NA	NA	2016-06-27	0	0	0	0	0	0	0	0
7	14743	NA	0	NA	NA	1	50	negative	0	3	IN	0	0	1	12025	30.9	11.6	393	1	Lactobacillus especies	Salmonella especies	Salmonella especies	Lactobacillus especies	NA	NA	NA	NA	2016-10-25	1400	1200	1100	1050	0	0	0	0	NA	NA	NA	NA	NA	NA	NA	NA	NA	NA
7	14770	NA	0	NA	NA	1	72	negative	0	1	OUT	0	0	1	44594.3	44	15	43.3	1	Escherichia coli	Escherichia coli	Escherichia coli	Escherichia coli	NA	NA	NA	NA	2016-10-27	1650	1500	1450	1380	0	0	0	0	NA	NA	NA	NA	NA	NA	NA	NA	Negativa	NA
7	14773	NA	0	NA	NA	1	33	negative	0	1	OUT	0	1	1	6332.6	2.8	35.2	680	1	NA	NA	NA	NA	NA	NA	NA	NA	2016-10-27	0	0	0	0	0	0	0	0	NA	NA	NA	NA	NA	NA	NA	NA	Negativo	NA
7	14779	NA	0	NA	NA	0	48	negative	0	3	IN	0	0	1	11132.1	11.4	82.7	1187.9	1	NA	NA	NA	NA	NA	NA	NA	NA	2016-10-27	0	0	0	0	0	0	0	0	NA	NA	NA	NA	NA	NA	NA	NA	Negativo	NA
7	14791	NA	0	NA	NA	1	50	negative	0	3	IN	0	2	1	7082.4	63.2	63.1	86.8	1	NA	NA	NA	NA	NA	NA	NA	NA	2016-11-02	0	0	0	0	0	0	0	0	NA	NA	NA	NA	NA	NA	NA	NA	Negativa	NA
7	14803	NA	0	NA	NA	0	57	negative	0	1	OUT	0	1	1	25261.6	107.9	29.8	27.2	1	NA	NA	NA	NA	NA	NA	NA	NA	2016-11-03	0	0	0	0	0	0	0	0	NA	NA	NA	NA	NA	NA	NA	NA	Negativo	NA
7	14865	NA	0	NA	NA	1	55	negative	0	3	IN	0	2	1	5971.6	35.7	2.5	96	1	NA	NA	NA	NA	NA	NA	NA	NA	2016-11-14	0	0	0	0	0	0	0	0	NA	NA	NA	NA	NA	NA	NA	NA	Orina negativa	NA
7	14781	NA	0	NA	NA	1	18	negative	0	1	OUT	0	1	1	8255.4	50.3	7.4	173.3	NA	NA	NA	NA	NA	NA	NA	NA	NA	2016-10-30	0	0	0	0	0	0	0	0	NA	NA	NA	NA	NA	NA	NA	NA	Negativo	NA
7	14799	NA	0	NA	NA	1	35	negative	0	1	OUT	0	0	1	7229.9	167.7	10.2	285.3	NA	NA	NA	NA	NA	NA	NA	NA	NA	2016-11-03	0	0	0	0	0	0	0	0	NA	NA	NA	NA	NA	NA	NA	NA	Negativa	NA
7	14813	NA	0	NA	NA	1	31	negative	0	3	IN	0	1	1	6777.8	109.1	28.1	71	NA	NA	NA	NA	NA	NA	NA	NA	NA	2016-11-09	0	0	0	0	0	0	0	0	NA	NA	NA	NA	NA	NA	NA	NA	Negativa	NA
7	14823	NA	0	NA	NA	0	37	negative	0	3	IN	0	0	1	5812.5	27.3	16.1	433.2	NA	NA	NA	NA	NA	NA	NA	NA	NA	2016-11-11	0	0	0	0	0	0	0	0	NA	NA	NA	NA	NA	NA	NA	NA	Negativa	NA
8	14924	NA	0	NA	NA	0	37	negative	0	5	OUT	1	NA	1	34575.6	9	208.9	1655	1	NA	NA	NA	NA	NA	NA	NA	NA	2016-11-09	0	0	0	0	0	0	0	0	NA	NA	NA	NA	NA	NA	NA	NA	NA	NA
1	15270	Klebsiella pneumoniae	3	NA	NA	1	34	positive	0	1	OUT	1	NA	1	6073.8	5.7	5.4	2.6	NA	Klebsiella oxytoca	Klebsiella oxytoca	Klebsiella oxytoca	Enterobacter aerogenes	Raoultella ornithinolytica	Raoultella ornithinolytica	Raoultella ornithinolytica	Raoultella ornithinolytica	2016-05-26	2109	2048	1992	1981	2225	2192	2191	2172
1	15256	Morganella morganii	3	Proteus mirabilis	3	1	90	positive	0	3	IN	1	NA	1	5257.2	16.6	79.3	49.3	0	Morganella morganii	Morganella morganii	Morganella morganii	Morganella morganii	Morganella morganii	Morganella morganii	Morganella morganii	Morganella morganii	2016-05-24	2590	2548	2540	2522	2579	2532	2506	2497
1	15231	Escherichia coli	3	Enterococcus faecalis	3	0	43	positive	0	2	OUT	1	NA	2	17680.7	64.3	185.5	80.5	1	Escherichia coli	Escherichia coli	Escherichia coli	Escherichia coli	Escherichia coli	Escherichia coli	Escherichia coli	Escherichia coli	2016-05-19	2163	2157	2040	2040	2068	2018	1983	1926
1	15206	Enterobacter aerogenes	3	NA	NA	1	81	positive	0	1	OUT	1	NA	1	41747.3	2	11	671	1	enterobacter aerogenes	enterobacter aerogenes	enterobacter aerogenes	enterobacter aerogenes	enterobacter aerogenes	enterobacter aerogenes	enterobacter aerogenes	enterobacter aerogenes	2016-05-13	2305	2262	2149	2133	2119	2077	1987	1963
1	15225	Enterobacter aerogenes	2	NA	NA	0	62	positive	0	5	OUT	1	NA	2	35044.1	70.7	3	20.1	1	Enterobacter aerogenes	Enterobacter aerogenes	Enterobacter aerogenes	Enterobacter aerogenes	Enterobacter aerogenes	Enterobacter aerogenes	Enterobacter aerogenes	klebsiella pneumoniae	2016-05-18	2267	2202	2181	2180	2304	2015	1973	1964
1	15317	Enterobacter cloacae	3	NA	NA	1	15	positive	0	1	OUT	1	NA	1	45894.1	21.4	34.5	7.6	1	Enterobacter cloacae	Enterobacter cloacae	Enterobacter cloacae	Enterobacter ludwigii	Enterobacter cloacae	Enterobacter asburiae	Enterobacter kobei	Enterobacter hormaechei	2016-06-07	2360	2298	2098	2002	2047	2040	2034	1942
1	15204	Escherichia coli	3	NA	NA	1	32	positive	0	2	OUT	1	NA	1	18399.5	7.2	56.4	6585.5	1	Escherichia coli	Escherichia coli	Escherichia coli	Escherichia coli	Escherichia coli	Escherichia coli	Escherichia coli	Escherichia coli	2016-05-12	2055	2033	1910	1889	1854	1738	1708	1685
1	15209	Escherichia coli	3	NA	NA	1	66	positive	0	2	OUT	1	NA	1	15243.7	0.8	5.7	449.5	1	Escherichia coli	Escherichia coli	Escherichia coli	Escherichia coli	Escherichia coli	Escherichia coli	Escherichia coli	Escherichia coli	2016-05-13	2062	1987	1981	1974	1504	1417	1299	1245
1	15216	Escherichia coli	3	NA	NA	1	67	positive	0	1	OUT	1	NA	1	12711.3	3.9	34.5	427.8	1	Escherichia coli	Escherichia coli	Escherichia coli	Escherichia coli	Escherichia coli	Escherichia coli	Escherichia coli	Escherichia coli	2016-05-17	2207	2200	2088	2034	1946	1937	1920	1866
1	15218	Escherichia coli	3	NA	NA	1	81	positive	0	1	OUT	1	NA	1	71744	3	23.4	1361	1	Escherichia coli	Escherichia coli	Escherichia coli	Escherichia coli	Escherichia coli	Escherichia coli	Escherichia coli	Escherichia coli	2016-05-17	1995	1941	1910	1856	2126	2111	2100	2070
1	15219	Escherichia coli	3	NA	NA	1	28	positive	0	2	OUT	1	NA	1	23659.4	14.7	2.2	13.3	1	NA	NA	NA	NA	Escherichia coli	Escherichia coli	Escherichia coli	Escherichia coli	2016-05-17	0	0	0	0	2597	2580	2572	2558
1	15222	Escherichia coli	3	NA	NA	1	37	positive	0	2	OUT	1	NA	1	24374.1	5.8	15.8	759.1	1	Escherichia coli	Escherichia coli	Escherichia coli	Escherichia coli	Escherichia coli	Escherichia coli	Escherichia coli	Escherichia coli	2016-05-18	2054	1968	1848	1808	2237	2195	2106	2083
1	15223	Escherichia coli	3	NA	NA	0	73	positive	0	1	OUT	1	NA	1	20659.2	0.7	15.4	1841.8	1	Escherichia coli	Escherichia coli	Escherichia coli	Escherichia coli	Escherichia coli	Escherichia coli	Escherichia coli	Escherichia coli	2016-05-18	1870	1825	1756	1708	1595	1424	1415	1413
1	15227	Escherichia coli	3	NA	NA	1	60	positive	0	1	OUT	1	NA	1	30675.3	18.5	2.9	17.8	1	Escherichia coli	Escherichia coli	Escherichia coli	Escherichia coli	Escherichia coli	Escherichia coli	Escherichia coli	Escherichia coli	2016-05-19	2402	2297	2231	2172	2364	2270	2250	2237
1	15228	Escherichia coli	3	NA	NA	1	79	positive	0	1	OUT	1	NA	1	29995.8	29.5	11.4	92.5	1	Escherichia coli	Escherichia coli	Escherichia coli	Escherichia coli	Escherichia coli	Escherichia coli	Escherichia coli	Escherichia coli	2016-05-19	2455	2436	2418	2416	2527	2513	2445	2388
1	15229	Escherichia coli	3	NA	NA	1	82	positive	0	2	OUT	1	NA	1	13276.4	3.6	69.1	886.4	1	Escherichia coli	Escherichia coli	Escherichia coli	Escherichia coli	Escherichia coli	Escherichia coli	Escherichia coli	Escherichia coli	2016-05-19	1823	1808	1803	1743	2020	1952	1867	1860
1	15232	Escherichia coli	3	NA	NA	1	59	positive	0	1	OUT	1	NA	1	59867.4	30.6	8.6	13.2	1	Escherichia coli	Escherichia coli	Escherichia coli	Escherichia coli	Escherichia coli	Escherichia coli	Escherichia coli	Escherichia coli	2016-05-20	2407	2392	2370	2366	2566	2526	2522	2511
1	15234	Escherichia coli	2	NA	NA	1	67	positive	0	5	OUT	1	NA	1	5002.2	57.6	19.1	67.9	1	NA	Na	NA	NA	Escherichia coli	Escherichia coli	Escherichia coli	Escherichia coli	2016-05-20					1950	1851	1831	1797
1	15235	Escherichia coli	3	NA	NA	1	54	positive	0	1	OUT	1	NA	1	49573.9	8.2	9.7	99.1	1	Escherichia coli	Escherichia coli	Escherichia coli	Escherichia coli	Escherichia coli	Escherichia coli	Escherichia coli	Escherichia coli	2016-05-23	2178	2171	2158	2078	2208	2187	2073	2054
1	15237	Escherichia coli	3	NA	NA	1	85	positive	0	1	OUT	1	NA	1	25331.4	3	33.5	564.1	1	Escherichia coli	Escherichia coli	Escherichia coli	Escherichia coli	Escherichia coli	Escherichia coli	Escherichia coli	Escherichia coli	2016-05-23	2085	2028	2013	1967	1880	1868	1819	1813
1	15241	Escherichia coli	3	NA	NA	0	60	positive	0	2	OUT	1	NA	1	23158.8	2.9	24.8	338.5	1	Escherichia coli	Escherichia coli	Escherichia coli	Escherichia coli	Escherichia coli	Escherichia coli	Escherichia coli	Escherichia coli	2016-05-23	2062	1985	1969	1948	2167	2112	2103	2059
1	15243	Escherichia coli	3	NA	NA	1	27	positive	0	1	OUT	1	NA	1	37842.8	7.2	24.7	401.5	1	Escherichia coli	Escherichia coli	Escherichia coli	Escherichia coli	Escherichia coli	Escherichia coli	Escherichia coli	Escherichia coli	2016-05-24	1926	1845	1788	1774	1911	1880	1872	1865
1	15244	Escherichia coli	3	NA	NA	1	80	positive	0	1	OUT	1	NA	1	12341.4	14.8	4.7	51	1	Escherichia coli	Escherichia coli	Escherichia coli	Escherichia coli	Escherichia coli	Escherichia coli	Escherichia coli	Escherichia coli	2016-05-24	1900	1874	1866	1844	2010	1988	1959	1910
1	15247	Escherichia coli	3	NA	NA	1	77	positive	0	1	OUT	1	NA	1	46629.2	4.8	37.1	8949.2	1	NA	NA	NA	NA	Escherichia coli	Escherichia coli	Escherichia coli	Escherichia coli	2016-05-24	0	0	0	0	1997	1972	1972	1964
1	15251	Escherichia coli	3	NA	NA	1	54	positive	0	1	OUT	1	NA	1	15147.4	1.7	15.3	1450.8	1	Escherichia coli	Escherichia coli	Escherichia coli	Escherichia coli	Escherichia coli	Escherichia coli	Escherichia coli	Escherichia coli	2016-05-24	2023	1968	1945	1886	2071	2054	1922	1912
1	15252	Escherichia coli	3	NA	NA	1	73	positive	0	1	OUT	1	NA	1	22108.8	9.1	3.8	13.9	1	Escherichia coli	Escherichia coli	Escherichia coli	Escherichia coli	Escherichia coli	Escherichia coli	Escherichia coli	Escherichia coli	2016-05-24	2324	2233	2224	2208	2242	2135	2109	2089
1	15255	Escherichia coli	3	NA	NA	1	71	positive	0	2	OUT	1	NA	1	21461.5	1.7	7.6	176.1	1	Escherichia coli	Escherichia coli	Escherichia coli	Escherichia coli	Escherichia coli	Escherichia coli	Escherichia coli	Escherichia coli	2016-05-24	2125	2079	2048	2044	2028	1938	1922	1900
1	15264	Escherichia coli	3	NA	NA	1	71	positive	0	1	OUT	1	NA	1	36579.5	1.2	93.1	8988.9	1	Escherichia coli	Escherichia coli	Escherichia coli	Escherichia coli	Escherichia coli	Escherichia coli	Escherichia coli	Escherichia coli	2016-05-26	2042	2031	1978	1911	2128	2059	1936	1925
1	15266	Escherichia coli	3	NA	NA	1	85	positive	0	1	OUT	1	NA	1	24984.6	207.1	7.4	51	1	Escherichia coli	Escherichia coli	Escherichia coli	Escherichia coli	Escherichia coli	Escherichia coli	Escherichia coli	Escherichia coli	2016-05-26	1952	1921	1845	1813	1901	1897	1893	1871
1	15272	Escherichia coli	3	NA	NA	1	80	positive	0	1	OUT	1	NA	1	27550.5	3.8	615.5	367.6	0	Escherichia coli	Escherichia coli	Escherichia coli	Escherichia coli	Escherichia coli	Escherichia coli	Escherichia coli	Escherichia coli	2016-05-26	2097	1992	1932	1915	2032	2013	1982	1975
1	15276	Escherichia coli	3	NA	NA	1	81	positive	0	1	OUT	1	NA	1	66231.9	3.7	19.9	1998.1	1	Escherichia coli	Escherichia coli	Escherichia coli	Escherichia coli	Escherichia coli	Escherichia coli	Escherichia coli	Escherichia coli	2016-05-26	2218	2205	2181	2129	2240	2217	2198	2193
1	15278	Escherichia coli	3	NA	NA	0	51	positive	0	5	OUT	1	NA	1	44476.2	0.8	158.3	917.3	1	Escherichia coli	Escherichia coli	Escherichia coli	Escherichia coli	Escherichia coli	Escherichia coli	Escherichia coli	Escherichia coli	2016-05-30	2308	2180	2167	2166	2219	2133	2082	2055
1	15279	Escherichia coli	3	NA	NA	1	85	positive	0	1	OUT	1	NA	1	9281.8	1	18.5	1254.2	1	Escherichia coli	Escherichia coli	Escherichia coli	Escherichia coli	Escherichia coli	Escherichia coli	Escherichia coli	Escherichia coli	2016-05-30	1875	1812	1736	1722	1612	1578	1551	1521
1	15280	Escherichia coli	3	NA	NA	1	54	positive	0	1	OUT	1	NA	1	36985.2	6	2.6	50	1	Escherichia coli	Escherichia coli	Escherichia coli	Escherichia coli	Escherichia coli	Escherichia coli	Escherichia coli	Escherichia coli	2016-05-30	2493	2381	2355	2305	2360	2314	2238	2226
1	15281	Escherichia coli	3	NA	NA	1	83	positive	0	1	OUT	1	NA	1	80601.7	62	168.9	6963.8	1	Escherichia coli	Escherichia coli	Escherichia coli	Escherichia coli	Escherichia coli	Escherichia coli	Escherichia coli	Escherichia coli	2016-05-30	1950	1799	1780	1722	1704	1695	1672	1624
1	15282	Escherichia coli	3	NA	NA	1	76	positive	0	1	OUT	1	NA	1	16095.9	5.8	8.5	27	1	Escherichia coli	Escherichia coli	Escherichia coli	Escherichia coli	Escherichia coli	Escherichia coli	Escherichia coli	Escherichia coli	2016-05-30	2370	2296	2190	2174	2189	2180	2170	2120
1	15284	Escherichia coli	3	NA	NA	1	65	positive	0	1	OUT	1	NA	1	8471.3	2.3	12.5	264.1	1	Escherichia coli	Escherichia coli	Escherichia coli	Escherichia coli	Escherichia coli	Escherichia coli	Escherichia coli	Escherichia coli	2016-05-30	2303	2294	2237	2220	2350	2261	2258	2237
1	15289	Escherichia coli	3	NA	NA	0	81	positive	0	3	IN	1	NA	1	20171.2	3	12.3	773.6	1	Escherichia coli	Escherichia coli	Escherichia coli	Escherichia coli	Escherichia coli	Escherichia coli	Escherichia coli	Escherichia coli	2016-05-31	2088	1997	1996	1991	2129	1971	1954	1899
1	15292	Escherichia coli	3	NA	NA	1	40	positive	0	1	OUT	1	NA	1	50381.4	43.4	7.7	36.6	1	Escherichia coli	Escherichia coli	Escherichia coli	Escherichia coli	Escherichia coli	Escherichia coli	Escherichia coli	Escherichia coli	2016-05-31	2532	2494	2476	2474	2586	2526	2517	2512
1	15297	Escherichia coli	3	NA	NA	1	81	positive	0	1	OUT	1	NA	1	9837.3	9.5	4.7	33.4	0	Escherichia coli	Escherichia coli	Escherichia coli	Escherichia coli	Escherichia coli	Escherichia coli	Escherichia coli	Escherichia coli	2016-05-31	2433	2411	2404	2393	2110	2014	1938	1929
1	15301	Escherichia coli	3	NA	NA	1	23	positive	0	1	OUT	1	NA	1	34817.2	18.6	5.7	247.2	1	Escherichia coli	Escherichia coli	Escherichia coli	Escherichia coli	Escherichia coli	Escherichia coli	Escherichia coli	Escherichia coli	2016-05-31	2332	2247	2236	2181	2235	2228	2191	2176
1	15306	Escherichia coli	3	NA	NA	1	71	positive	0	1	OUT	1	NA	1	26143.1	1	14.8	984.4	1	Escherichia coli	Escherichia coli	Escherichia coli	Escherichia coli	Escherichia coli	Escherichia coli	Escherichia coli	Escherichia coli	2016-06-02	2049	2004	1992	1966	2174	2164	2071	2058
1	15310	Escherichia coli	3	NA	NA	1	69	positive	0	2	OUT	1	NA	1	44389.2	7	107.2	66.6	1	Escherichia coli	Escherichia coli	Escherichia coli	Escherichia coli	Escherichia coli	Escherichia coli	Escherichia coli	Escherichia coli	2016-06-06	2612	2601	2594	2593	2410	2356	2274	2261
1	15311	Escherichia coli	3	NA	NA	1	79	positive	0	1	OUT	1	NA	1	29054	16.4	2.6	56.5	1	Escherichia coli	Escherichia coli	Escherichia coli	Escherichia coli	Escherichia coli	Escherichia coli	Escherichia coli	Escherichia coli	2016-06-06	2415	2346	2346	2239	2344	2335	2266	2197
1	15312	Escherichia coli	3	NA	NA	1	88	positive	0	2	OUT	1	NA	1	38939.3	3.2	17.2	623.5	1	Escherichia coli	Escherichia coli	Escherichia coli	Escherichia coli	Escherichia coli	Escherichia coli	Escherichia coli	Escherichia coli	2016-06-07	2015	1943	1893	1851	1986	1961	1928	1912
1	15315	Escherichia coli	3	NA	NA	1	39	positive	0	1	OUT	1	NA	1	35385.9	4.2	20.8	178.3	1	Escherichia coli	Escherichia coli	Escherichia coli	Escherichia coli	Escherichia coli	Escherichia coli	Escherichia coli	Escherichia coli	2016-06-07	2175	2099	2097	2070	2327	2190	2188	2127
1	15316	Escherichia coli	3	NA	NA	1	90	positive	0	1	OUT	1	NA	1	33289	10.8	24.3	1491.2	1	Escherichia coli	Escherichia coli	Escherichia coli	Escherichia coli	Escherichia coli	Escherichia coli	Escherichia coli	Escherichia coli	2016-06-07	1826	1801	1740	1682	1857	1828	1770	1693
1	15318	Escherichia coli	3	NA	NA	1	65	positive	0	1	OUT	1	NA	1	17987.6	43.8	12.2	66.9	1	Escherichia coli	Escherichia coli	Escherichia coli	Escherichia coli	Escherichia coli	Escherichia coli	Escherichia coli	Escherichia coli	2016-06-08	2199	2073	1925	1914	2099	2086	1982	1925
1	15319	Escherichia coli	3	NA	NA	1	85	positive	0	1	OUT	1	NA	1	27008	2.6	67.3	8227.6	1	Escherichia coli	Escherichia coli	Escherichia coli	Escherichia coli	Escherichia coli	Escherichia coli	Escherichia coli	Escherichia coli	2016-06-08	2009	2006	1944	1935	2112	2060	2026	1954
1	15321	Escherichia coli	3	NA	NA	1	40	positive	0	1	OUT	1	NA	1	24961.1	59.1	12.6	62.8	1	Escherichia coli	Escherichia coli	Escherichia coli	Escherichia coli	Escherichia coli	Escherichia coli	Escherichia coli	Escherichia coli	2016-06-08	2126	2101	2079	2066	2292	2175	2168	2167
1	15322	Escherichia coli	3	NA	NA	1	80	positive	0	1	OUT	1	NA	1	13932.3	2.7	3	409.3	1	Escherichia coli	Escherichia coli	Escherichia coli	Escherichia coli	Escherichia coli	Escherichia coli	Escherichia coli	Escherichia coli	2016-06-08	1746	1675	1615	1606	1965	1957	1880	1871
1	15324	Escherichia coli	3	NA	NA	1	31	positive	0	1	OUT	1	NA	1	41366	10.8	22	18.2	1	Escherichia coli	Escherichia coli	Escherichia coli	Escherichia coli	Escherichia coli	Escherichia coli	Escherichia coli	Escherichia coli	2016-06-08	2349	2177	2083	2069	2498	2389	2330	2272
1	15212	Escherichia coli	3	NA	NA	1	28	positive	0	1	OUT	1	NA	1	23520.1	32.2	26.9	6	NA	Escherichia coli	Escherichia coli	Escherichia coli	Escherichia coli	Escherichia coli	Escherichia coli	Escherichia coli	Escherichia coli	2016-05-12	2389	2260	2211	2195	2285	2141	2113	2062
1	15308	Escherichia coli	3	NA	NA	1	70	positive	0	1	OUT	1	NA	1	7918.9	1.4	3.2	6.1	NA	Escherichia coli	Escherichia coli	Escherichia coli	Escherichia coli	Escherichia coli	Escherichia coli	Escherichia coli	Escherichia coli	2016-06-06	2372	2357	2279	2224	2441	2313	2310	2214
1	15210	Morganella morganii	3	NA	NA	1	87	positive	0	1	OUT	1	NA	1	21869.1	0.5	6	385.6	1	Morganella morganii	Morganella morganii	Morganella morganii	Morganella morganii	Morganella morganii	Morganella morganii	Morganella morganii	Morganella morganii	2016-05-13	1701	1607	1569	1388	1782	1751	1660	1511
1	15226	Proteus mirabilis	3	NA	NA	1	77	positive	0	1	OUT	1	NA	1	19757.1	3.2	52.8	3757.3	1	Proteus mirabilis	Proteus mirabilis	Proteus mirabilis	Proteus mirabilis	Proteus mirabilis	Proteus mirabilis	Proteus mirabilis	Proteus mirabilis	2016-05-19	2218	2128	2072	2049	2178	2049	2013	2000
1	15249	Proteus mirabilis	3	NA	NA	1	84	positive	0	1	OUT	1	NA	1	72651.6	57.3	16.3	995.3	1	Proteus mirabilis	Proteus mirabilis	Proteus mirabilis	Proteus mirabilis	Proteus mirabilis	Proteus mirabilis	Proteus mirabilis	Proteus mirabilis	2016-05-24	2123	2066	2053	2051	2198	2148	2141	2131
1	15207	Klebsiella pneumoniae	3	NA	NA	1	41	positive	0	2	OUT	1	NA	1	29427.6	1.4	3.3	108	1	NA	NA	NA	NA	klebsiella pneumoniae	klebsiella pneumoniae	klebsiella pneumoniae	klebsiella pneumoniae	2016-05-13	0	0	0	0	2221	2196	2067	2051
1	15213	Klebsiella pneumoniae	3	NA	NA	1	30	positive	0	1	OUT	1	NA	1	36551.6	73.6	10.7	61.2	1	klebsiella pneumoniae	klebsiella pneumoniae	klebsiella pneumoniae	Enterobacter aerogenes	klebsiella pneumoniae	klebsiella pneumoniae	klebsiella pneumoniae	klebsiella pneumoniae	2016-05-13	2162	2021	2020	1925	2260	2216	2091	2077
1	15274	Klebsiella pneumoniae	3	NA	NA	1	74	positive	0	1	OUT	1	NA	1	27885.5	36.9	10.3	19.1	1	klebsiella pneumoniae	klebsiella pneumoniae	klebsiella pneumoniae	klebsiella pneumoniae	klebsiella pneumoniae	klebsiella pneumoniae	klebsiella pneumoniae	klebsiella pneumoniae	2016-05-26	2063	2047	2035	2033	2054	1964	1954	1923
1	15277	Klebsiella pneumoniae	3	NA	NA	1	72	positive	0	1	OUT	1	NA	1	50231.3	8.6	18.3	1864	1	klebsiella pneumoniae	klebsiella pneumoniae	Enterobacter aerogenes	klebsiella pneumoniae	klebsiella pneumoniae	klebsiella pneumoniae	klebsiella pneumoniae	klebsiella pneumoniae	2016-05-26	2022	1922	1753	1719	1947	1938	1835	1805
1	15288	Klebsiella pneumoniae	3	NA	NA	0	74	positive	0	3	IN	1	NA	1	19627.9	1	46.2	2158.2	1	klebsiella pneumoniae	klebsiella pneumoniae	klebsiella pneumoniae	klebsiella pneumoniae	NA	NA	NA	NA	2016-05-31	1905	1857	1812	1800	0	0	0	0
1	15291	Klebsiella pneumoniae	3	NA	NA	1	42	positive	0	1	OUT	1	1	1	24621.8	4.1	15	208.6	1	klebsiella pneumoniae	klebsiella pneumoniae	klebsiella pneumoniae	klebsiella pneumoniae	klebsiella pneumoniae	klebsiella pneumoniae	klebsiella pneumoniae	klebsiella pneumoniae	2016-05-31	2154	2004	1996	1988	2357	2332	2317	2166
1	15305	Klebsiella pneumoniae	3	NA	NA	0	70	positive	0	1	OUT	1	NA	1	56663.8	1.1	6.3	338.6	1	klebsiella pneumoniae	klebsiella pneumoniae	klebsiella pneumoniae	klebsiella pneumoniae	klebsiella pneumoniae	klebsiella pneumoniae	klebsiella pneumoniae	klebsiella pneumoniae	2016-06-02	2108	2097	2007	1912	2184	2155	2119	2050
1	15314	Klebsiella pneumoniae	3	NA	NA	1	80	positive	0	1	OUT	1	NA	1	21719	1	8.5	329.2	1	klebsiella pneumoniae	klebsiella pneumoniae	klebsiella pneumoniae	klebsiella pneumoniae	klebsiella pneumoniae	klebsiella pneumoniae	klebsiella pneumoniae	klebsiella pneumoniae	2016-06-07	2083	1966	1939	1936	1987	1969	1898	1897
1	15320	Klebsiella pneumoniae	3	NA	NA	1	69	positive	0	1	OUT	1	NA	1	53413.8	5	45.1	16.9	1	Klebsiella pneumonia	Klebsiella pneumonia	Klebsiella pneumonia	Klebsiella pneumonia	Klebsiella pneumonia	Klebsiella pneumonia	Klebsiella pneumonia	Klebsiella pneumonia	2016-06-08	2532	2528	2499	2491	2556	2545	2542	2516
1	15299	Enterococcus faecalis	3	NA	NA	1	80	positive	0	1	OUT	1	NA	1	5698.5	14.8	3.2	17.5	0	Lactobacillus delbrueckii	Lactobacillus delbrueckii	Lactobacillus delbrueckii	Lactobacillus delbrueckii	Lactobacillus delbrueckii	Lactobacillus delbrueckii	Lactobacillus delbrueckii	Lactobacillus delbrueckii	2016-05-31	2230	2207	2048	2047	2169	2103	1983	1973
1	15263	Escherichia coli	3	NA	NA	1	91	positive	0	5	OUT	1	NA	1	18867.4	21.1	2	395.7	0	Bifidubacterium breve	Bifidubacterium breve	Bifidubacterium breve	Bifidubacterium breve	Bifidubacterium breve	Bifidubacterium breve	Bifidubacterium breve	Bifidubacterium breve	2016-05-26	1759	1621	1447	1369	1737	1709	1586	1244
1	15233	Enterococcus faecalis	3	NA	NA	0	56	positive	0	1	OUT	1	NA	1	5862.2	2.3	26.6	388.2	0	Clavispora lusitaniae	Aspergillus niger	Staphylococcus capitis	Flavobacterium flevense	Aspergillus sydowii	Aspergillus niger	Herbaspirillum aquaticum	Rhodobacter aestuarii	2016-05-20	1046	1022	1002	966	1281	1198	1042	1016
1	15287	Enterococcus faecium	3	NA	NA	0	71	positive	0	3	IN	1	NA	1	7955.7	0.2	147.1	195	1	Thauera aromatica	Clostridium bifermentans	Thauera mechernichensis	Penicillium roqueforti	NA	NA	NA	NA	2016-05-30	1398	1360	1218	1117	0	0	0	0
1	15211	Escherichia coli	2	NA	NA	1	61	positive	0	1	OUT	1	NA	1	12359.9	24.7	51	723	1	Penicillium digitatum	Mycobacterium asiaticum	Candida albicans	Aspergillus sydowii	Pseudomonas orientalis	Kazachstania exigua	Thauera phenylacetica	Candida albicans	2016-05-12	1159	1091	1087	981	1247	1163	1141	1110
1	15230	Escherichia coli	3	NA	NA	1	82	positive	0	2	OUT	1	NA	1	53223.5	33.6	64.5	9474.5	1	Escherichia coli	Escherichia coli	Escherichia fergusonii	Escherichia coli	Escherichia coli	Escherichia coli	Escherichia coli	Escherichia coli	2016-05-19	1505	1501	1423	1352	1680	1572	1495	1429
1	15245	Escherichia coli	3	NA	NA	1	58	positive	0	1	OUT	1	NA	1	12723.6	1.4	11	824.6	1	Pseudomonas plecoglossicida	Mycobacterium tuberculosis	Lactobacillus perolens	Mannheimia haemolytica	Escherichia coli	Escherichia coli	Thauera aminoaromatica	Pseudomonas plecoglossicida	2016-05-24	967	944	931	907	1318	1318	1175	1171
1	15246	Escherichia coli	3	NA	NA	1	74	positive	0	1	OUT	1	NA	1	16196.4	1.9	24.8	3027.1	1	Escherichia coli	Escherichia coli	Escherichia coli	Escherichia coli	NA	NA	NA	NA	2016-05-24	1586	1542	1482	1451	0	0	0	0
1	15257	Escherichia coli	3	NA	NA	1	85	positive	0	1	OUT	1	NA	1	9429.5	0.2	2.9	481.9	0	Escherichia coli	Escherichia coli	Escherichia coli	Escherichia coli	Escherichia coli	Escherichia coli	Escherichia coli	Escherichia coli	2016-05-24	1521	1504	1476	1459	1445	1383	1309	1251
1	15262	Escherichia coli	3	NA	NA	1	79	positive	0	5	OUT	1	NA	1	32361.7	22.8	165.1	10559.5	0	Escherichia coli	Escherichia coli	Escherichia coli	Yersinia enterocolitica	Escherichia coli	Escherichia coli	Escherichia coli	Escherichia coli	2016-05-26	1411	1354	1186	1172	1649	1644	1557	1516
1	15273	Escherichia coli	3	NA	NA	1	82	positive	0	1	OUT	1	NA	1	29806.3	6.3	33.5	3671.9	1	Escherichia coli	Escherichia coli	Escherichia coli	Clavispora lusitaniae	Escherichia coli	Escherichia coli	Escherichia coli	Escherichia coli	2016-05-26	1363	1317	1294	1256	1329	1257	1256	1234
1	15275	Escherichia coli	3	NA	NA	1	80	positive	0	1	OUT	1	NA	1	9389.7	12	4.8	27	1	NA	NA	NA	NA	NA	NA	NA	NA	2016-05-26	0	0	0	0	0	0	0	0
1	15294	Escherichia coli	3	NA	NA	1	57	positive	0	1	OUT	1	NA	1	11090.4	5.7	54.7	319	1	NA	NA	NA	NA	NA	NA	NA	NA	2016-05-31	0	0	0	0	0	0	0	0
1	15242	Providencia stuartii	3	NA	NA	1	88	positive	0	1	OUT	1	NA	1	13968.5	1.7	68.5	1238.6	0	Bacteroides fragilis	Bacteroides fragilis	Sphingobacterium spiritivorum	Providencia stuartii	NA	NA	NA	NA	2016-05-24	2041	1597	1511	1494	0	0	0	0
1	15254	Klebsiella pneumoniae	3	NA	NA	1	61	positive	0	NA	OUT	1	NA	1	7081.6	21.6	5.4	73.8	0	Bifidobacterium breve	klebsiella pneumoniae	Escherichia coli	Bifidobacterium breve	Bifidobacterium breve	Bifidobacterium breve	klebsiella pneumoniae	Bifidobacterium breve	2016-05-24	1438	1394	1327	1308	1536	1530	1458	1345
1	15295	Klebsiella oxytoca	3	NA	NA	1	79	positive	0	1	OUT	1	NA	1	23666.9	2.3	4.2	374.1	1	Raoultella ornithinolytica	Klebsiella oxytoca	Klebsiella oxytoca	Klebsiella oxytoca	Klebsiella oxytoca	Raoultella ornithinolytica	Raoultella ornithinolytica	Klebsiella oxytoca	2016-05-31	1884	1858	1834	1806	2038	1983	1962	1941
1	15307	Stpretococcus agalactiae	3	NA	NA	0	86	positive	0	1	OUT	1	NA	1	7055.2	19.2	92.3	12409	0	Mycobacterium duvalii	Streptococcus agalactiae	Lactobacillus saerimneri	Streptococcus agalactiae	Streptococcus agalactiae	Streptococcus agalactiae	Streptococcus agalactiae	Streptococcus agalactiae	2016-06-02	1178	1154	1148	1131	1634	1625	1515	1489
2	15195	Enterobacter cloacae	3	NA	NA	0	59	positive	0	3	IN	1	NA	2	15779.5	0	9.4	468.7	1	Enterobacter cloacae	Enterobacter cloacae	Enterobacter asburiae	Enterobacter cloacae	Enterobacter cloacae	Enterobacter cloacae	Otros	Enterobacter cloacae	2017-01-04	1896	1785	1688	1642	1905	1683	1613	1598	Enterobacter ludwigii	NA	NA	NA	NA	NA	NA	NA	NA	NA
2	15071	Escherichia coli	3	NA	NA	1	72	positive	0	1	OUT	1	1	1	17930.9	1.6	80	1880.8	1	Escherichia coli	Escherichia coli	Escherichia coli	Escherichia coli	Escherichia coli	Escherichia coli	Escherichia coli	Escherichia coli	2016-12-22	2041	2035	2034	1986	2284	2281	2199	2192	NA	NA	NA	NA	NA	NA	NA	NA	NA	NA
2	15072	Escherichia coli	3	NA	NA	1	72	positive	0	1	OUT	1	1	1	5996	3.5	185	5103.1	1	Escherichia coli	Escherichia coli	Escherichia coli	Escherichia coli	Escherichia coli	Escherichia coli	Escherichia coli	Escherichia coli	2016-12-22	2003	1923	1897	1860	1712	1654	1649	1646	NA	NA	NA	NA	NA	NA	NA	NA	NA	NA
2	15073	Escherichia coli	3	NA	NA	1	48	positive	0	1	OUT	1	1	1	27155.9	13.8	93	1631.9	1	Escherichia coli	Escherichia coli	Escherichia coli	Escherichia coli	Escherichia coli	Escherichia coli	Escherichia coli	Escherichia coli	2016-12-22	1904	1894	1797	1789	2012	1960	1945	1881	NA	NA	NA	NA	NA	NA	NA	NA	NA	NA
2	15077	Escherichia coli	3	NA	NA	1	35	positive	0	1	OUT	1	NA	1	21980.9	12.2	12.5	61.2	1	Escherichia coli	Escherichia coli	Escherichia coli	Escherichia coli	Escherichia coli	Escherichia coli	Escherichia coli	Escherichia coli	2016-12-23	2371	2255	2215	2192	2318	2209	2149	2107	NA	NA	NA	NA	NA	NA	NA	NA	NA	NA
2	15080	Escherichia coli	3	NA	NA	0	77	positive	0	2	OUT	1	NA	1	9696.1	1	67.3	303.5	0	Escherichia coli	Escherichia coli	Escherichia coli	Escherichia coli	Escherichia coli	Escherichia coli	Escherichia coli	Escherichia coli	2016-12-23	2028	1988	1976	1968	2072	1956	1871	1855	NA	NA	NA	NA	NA	NA	NA	NA	NA	NA
2	15089	Escherichia coli	3	NA	NA	1	16	positive	0	1	OUT	1	1	1	21417	36.3	14.6	30.8	1	Escherichia coli	Escherichia coli	Escherichia coli	Escherichia coli	Escherichia coli	Escherichia coli	Escherichia coli	Escherichia coli	2016-12-27	2235	2191	2158	2157	2212	2198	2187	2167	NA	NA	NA	NA	NA	NA	NA	NA	NA	NA
2	15090	Escherichia coli	3	NA	NA	1	66	positive	0	1	OUT	1	1	1	21611.7	6	55.2	492.2	0	Escherichia coli	Escherichia coli	Escherichia coli	Escherichia coli	Escherichia coli	Escherichia coli	Escherichia coli	Escherichia coli	2016-12-27	2036	2023	1976	1926	1822	1811	1755	1661	NA	NA	NA	NA	NA	NA	NA	NA	Proteus mirabilis	NA
2	15106	Escherichia coli	3	NA	NA	1	83	positive	0	1	OUT	1	1	1	5866.4	1	22	122.8	1	Escherichia coli	Escherichia coli	Escherichia coli	Escherichia coli	Escherichia coli	Escherichia coli	Escherichia coli	Escherichia coli	2016-11-07	1980	1978	1955	1943	1944	1909	1858	1837	NA	NA	NA	NA	NA	NA	NA	NA	NA	NA
2	15107	Escherichia coli	3	NA	NA	1	84	positive	0	1	OUT	1	1	1	17604	7.1	45.9	35.2	1	Escherichia coli	Escherichia coli	Escherichia coli	Escherichia coli	Escherichia coli	Escherichia coli	Escherichia coli	Escherichia coli	2016-11-07	2277	2229	2182	2114	2192	2141	2130	2073	NA	NA	NA	NA	NA	NA	NA	NA	NA	NA
2	15110	Escherichia coli	3	NA	NA	1	71	positive	0	1	OUT	1	1	1	6828.7	11.8	51.6	7.7	1	Escherichia coli	Escherichia coli	Escherichia coli	Escherichia coli	Escherichia coli	Escherichia coli	Escherichia coli	Escherichia coli	2016-11-07	2275	2271	2194	2187	1923	1913	1912	1882	NA	NA	NA	NA	NA	NA	NA	NA	NA	NA
2	15112	Escherichia coli	3	NA	NA	1	67	positive	0	1	OUT	1	1	1	12914.2	17.7	63.6	64.7	1	Escherichia coli	Escherichia coli	Escherichia coli	Escherichia coli	Escherichia coli	Escherichia coli	Escherichia coli	Escherichia coli	2016-11-07	2113	2092	2084	2080	2104	2043	2008	1997	NA	NA	NA	NA	NA	NA	NA	NA	NA	NA
2	15113	Escherichia coli	3	NA	NA	1	69	positive	0	1	OUT	1	1	1	35142.5	2.3	57.8	874.3	1	Escherichia coli	Escherichia coli	Escherichia coli	Escherichia coli	Escherichia coli	Escherichia coli	Escherichia coli	Escherichia coli	2016-11-07	2134	2082	1944	1889	2057	1863	1804	1705	NA	NA	NA	NA	NA	NA	NA	NA	NA	NA
2	15114	Escherichia coli	3	NA	NA	1	49	positive	0	3	IN	1	1	1	26299.5	3.8	29	421.4	1	Escherichia coli	Escherichia coli	Escherichia coli	Escherichia coli	Escherichia coli	Escherichia coli	Escherichia coli	Escherichia coli	2016-11-07	2073	2052	1999	1971	1909	1896	1855	1841	NA	NA	NA	NA	NA	NA	NA	NA	NA	NA
2	15115	Escherichia coli	3	NA	NA	1	79	positive	0	3	IN	1	1	1	11042.5	0.8	56.1	147.8	1	Escherichia coli	Escherichia coli	Escherichia coli	Escherichia coli	Escherichia coli	Escherichia coli	Escherichia coli	Escherichia coli	2016-11-07	2234	2136	2096	2014	1958	1733	1722	1696	NA	NA	NA	NA	NA	NA	NA	NA	NA	NA
2	15118	Escherichia coli	3	NA	NA	1	52	positive	0	1	OUT	1	1	1	6064.6	2.4	6.8	32.1	1	Escherichia coli	Escherichia coli	Escherichia coli	Escherichia coli	Escherichia coli	Escherichia coli	Escherichia coli	Escherichia coli	2016-11-08	2092	2068	2063	2005	2225	2136	2109	2028	NA	NA	NA	NA	NA	NA	NA	NA	NA	NA
2	15119	Escherichia coli	3	NA	NA	1	88	positive	0	1	OUT	1	1	1	6834.5	0.8	44.5	105.9	1	Escherichia coli	Escherichia coli	Escherichia coli	Escherichia coli	Escherichia coli	Escherichia coli	Escherichia coli	Escherichia coli	2016-11-08	2222	2138	2057	2045	2249	2088	2072	2044	NA	NA	NA	NA	NA	NA	NA	NA	NA	NA
2	15121	Escherichia coli	3	NA	NA	1	40	positive	0	1	OUT	1	1	1	8398.5	1.6	76.1	176.9	1	Escherichia coli	Escherichia coli	Escherichia coli	Escherichia coli	Escherichia coli	Escherichia coli	Escherichia coli	Otros	2016-11-08	1820	1705	1601	1476	1742	1734	1716	1631	NA	Citrobacter farmeri	NA	NA	NA	NA	NA	NA	NA	NA
2	15122	Escherichia coli	3	NA	NA	1	38	positive	0	1	OUT	1	1	1	24372.7	16.9	65.3	14.6	1	Escherichia coli	Escherichia coli	Escherichia coli	Escherichia coli	Escherichia coli	Escherichia coli	Escherichia coli	Escherichia coli	2016-11-14	2063	1994	1931	1921	2073	2059	2053	2048	NA	NA	NA	NA	NA	NA	NA	NA	NA	NA
2	15123	Escherichia coli	3	NA	NA	0	84	positive	0	1	OUT	1	NA	2	5144	0.2	91.8	483.3	1	NA	NA	NA	NA	Escherichia coli	Escherichia coli	Escherichia coli	Escherichia coli	2016-11-14	0	0	0	0	1825	1779	1707	1664	NA	NA	NA	NA	NA	NA	NA	NA	NA	NA
2	15125	Escherichia coli	3	NA	NA	1	70	positive	0	1	OUT	1	1	1	6466.4	1.6	67.6	360.2	1	Escherichia coli	Escherichia coli	Escherichia coli	Escherichia coli	Escherichia coli	Escherichia coli	Escherichia coli	Escherichia coli	2016-11-14	1741	1688	1663	1524	1940	1876	1797	1701	NA	NA	NA	NA	NA	NA	NA	NA	NA	NA
2	15128	Escherichia coli	3	NA	NA	1	89	positive	0	5	OUT	1	NA	1	21229.3	7.6	65.9	15.7	1	Escherichia coli	Escherichia coli	Escherichia coli	Escherichia coli	Escherichia coli	Escherichia coli	Escherichia coli	Escherichia coli	2016-11-14	2300	2097	2084	2074	2137	2067	1948	1905	NA	NA	NA	NA	NA	NA	NA	NA	NA	NA
2	15129	Escherichia coli	3	NA	NA	1	87	positive	0	6	OUT	1	NA	1	9987.9	1.5	90.3	554	1	Escherichia coli	Escherichia coli	Escherichia coli	Escherichia coli	Escherichia coli	Escherichia coli	Escherichia coli	Escherichia coli	2016-11-14	2042	2003	1935	1933	1998	1887	1887	1882	NA	NA	NA	NA	NA	NA	NA	NA	NA	NA
2	15130	Escherichia coli	3	NA	NA	1	82	positive	0	6	OUT	1	NA	1	23324.9	8.1	81	425.2	0	Escherichia coli	Escherichia coli	Escherichia coli	Escherichia coli	Escherichia coli	Escherichia coli	Escherichia coli	Escherichia coli	2016-11-14	2003	1908	1815	1792	2053	1920	1877	1857	NA	NA	NA	NA	NA	NA	NA	NA	NA	NA
2	15131	Escherichia coli	3	NA	NA	1	91	positive	0	6	OUT	1	1	1	18943.2	3.1	104.4	420.1	1	Escherichia coli	Escherichia coli	Escherichia coli	Escherichia coli	Escherichia coli	Escherichia coli	Escherichia coli	Escherichia coli	2016-11-14	1842	1671	1637	1636	1830	1740	1699	1588	NA	NA	NA	NA	NA	NA	NA	NA	NA	NA
2	15132	Escherichia coli	3	NA	NA	1	77	positive	0	3	IN	1	1	1	16441.5	6.5	83.3	105.8	1	Escherichia coli	Escherichia coli	Escherichia coli	Escherichia coli	Escherichia coli	Escherichia coli	Escherichia coli	Escherichia coli	2016-12-29	2258	2042	2018	2008	2281	2275	2208	2191	NA	NA	NA	NA	NA	NA	NA	NA	NA	NA
2	15168	Escherichia coli	3	NA	NA	1	89	positive	0	5	OUT	1	NA	1	29082.3	151	33.3	95.6	1	NA	NA	NA	NA	Escherichia coli	Escherichia coli	Escherichia coli	Escherichia coli	2016-12-29	0	0	0	0	2008	1934	1815	1800	NA	NA	NA	NA	NA	NA	NA	NA	Proteus mirabilis	NA
2	15169	Escherichia coli	3	NA	NA	1	94	positive	0	5	OUT	1	1	1	27938.1	8	11.2	48.5	1	Escherichia coli	Escherichia coli	Escherichia coli	Escherichia coli	Escherichia coli	Escherichia coli	Escherichia coli	Escherichia coli	2016-12-30	2287	2202	2176	2136	2050	2030	1986	1976	NA	NA	NA	NA	NA	NA	NA	NA	NA	NA
2	15171	Escherichia coli	3	NA	NA	0	75	positive	0	5	OUT	1	NA	1	17349.4	11.6	23.5	2414.8	0	Escherichia coli	Escherichia coli	Escherichia coli	Escherichia coli	Escherichia coli	Escherichia coli	Escherichia coli	Escherichia coli	2016-12-30	1848	1732	1727	1603	1971	1965	1901	1861	NA	NA	NA	NA	NA	NA	NA	NA	NA	NA
2	15172	Escherichia coli	3	NA	NA	0	75	positive	0	5	OUT	1	NA	1	33158.2	5.6	24	1491.1	1	Escherichia coli	Escherichia coli	Escherichia coli	Escherichia coli	Escherichia coli	Escherichia coli	Escherichia coli	Escherichia coli	2016-12-30	2276	2163	2155	2125	2322	2303	2233	2230	NA	NA	NA	NA	NA	NA	NA	NA	NA	NA
2	15182	Escherichia coli	3	NA	NA	1	97	positive	0	1	OUT	1	1	1	20264.6	3.1	26.2	1020.8	0	Escherichia coli	Escherichia coli	Escherichia coli	Escherichia coli	Escherichia coli	Escherichia coli	Escherichia coli	Escherichia coli	2017-01-02	2109	2107	2017	2015	2154	2109	2079	1996	NA	NA	NA	NA	NA	NA	NA	NA	NA	NA
2	15183	Escherichia coli	3	NA	NA	0	72	positive	0	3	IN	1	NA	1	5855.6	14.3	4127.8	604	0	Escherichia coli	Escherichia coli	Escherichia coli	Escherichia coli	Escherichia coli	Escherichia coli	Escherichia coli	Escherichia coli	2017-01-02	2270	2213	2170	2156	2132	2131	2126	2113	NA	NA	NA	NA	NA	NA	NA	NA	NA	NA
2	15185	Escherichia coli	3	NA	NA	1	83	positive	0	1	OUT	1	1	1	6912.8	1.6	48.9	378.4	1	Escherichia coli	Escherichia coli	Escherichia coli	Escherichia coli	Escherichia coli	Escherichia coli	Escherichia coli	Escherichia coli	2017-01-03	1831	1782	1776	1745	2142	2111	2067	1933	NA	NA	NA	NA	NA	NA	NA	NA	NA	NA
2	15186	Escherichia coli	3	NA	NA	1	75	positive	0	1	OUT	1	1	1	49526.4	4	74.7	3214.8	1	Escherichia coli	Escherichia coli	Escherichia coli	Escherichia coli	Escherichia coli	Escherichia coli	Escherichia coli	Escherichia coli	2017-01-03	2005	1964	1923	1834	1924	1869	1792	1766	NA	NA	NA	NA	NA	NA	NA	NA	NA	NA
2	15188	Escherichia coli	3	NA	NA	1	71	positive	0	3	IN	1	1	1	52709.6	24.9	26.7	12.9	1	Escherichia coli	Escherichia coli	Escherichia coli	Escherichia coli	Escherichia coli	Escherichia coli	Escherichia coli	Escherichia coli	2017-01-03	2367	2297	2257	2217	2288	2276	2263	2186	NA	NA	NA	NA	NA	NA	NA	NA	NA	NA
2	15189	Escherichia coli	3	NA	NA	1	76	positive	0	5	OUT	1	1	1	25260.1	15.7	26.8	3500	1	Escherichia coli	Escherichia coli	Escherichia coli	Escherichia coli	Escherichia coli	Escherichia coli	Citrobacter especies	Escherichia coli	2017-01-03	1818	1781	1718	1612	1919	1664	1653	1649	NA	NA	NA	NA	NA	NA	NA	NA	NA	NA
2	15190	Escherichia coli	3	NA	NA	1	80	positive	0	2	OUT	1	1	1	89169.4	0.4	16.4	372.7	1	Escherichia coli	Escherichia coli	Escherichia coli	Escherichia coli	Escherichia coli	Escherichia coli	Escherichia coli	Escherichia coli	2017-01-03	1967	1928	1889	1858	1961	1959	1778	1743	NA	NA	NA	NA	NA	NA	NA	NA	NA	NA
2	15192	Escherichia coli	3	NA	NA	1	85	positive	0	5	OUT	1	1	1	43014.2	0.4	18.1	413.2	1	Escherichia coli	Escherichia coli	Escherichia coli	Escherichia coli	Escherichia coli	Escherichia coli	Escherichia coli	Escherichia coli	2017-01-04	2196	2160	2105	2095	2170	2136	2047	2043	NA	NA	NA	NA	NA	NA	NA	NA	NA	NA
2	15194	Escherichia coli	3	NA	NA	0	53	positive	0	3	IN	1	2	1	32600.2	0	35.9	187.8	1	Escherichia coli	Escherichia coli	Escherichia coli	Escherichia coli	Escherichia coli	Escherichia coli	Escherichia coli	Escherichia coli	2017-01-04	2188	2184	2162	2093	2353	2251	2134	2123	NA	NA	NA	NA	NA	NA	NA	NA	NA	NA
2	15196	Escherichia coli	3	NA	NA	0	72	positive	0	3	IN	1	NA	1	11619.3	60.5	6.6	82.2	1	Escherichia coli	Escherichia coli	Escherichia coli	Escherichia coli	Escherichia coli	Escherichia coli	Escherichia coli	Escherichia coli	2017-01-04	1998	1937	1887	1887	2017	1995	1908	1861	NA	NA	NA	NA	NA	NA	NA	NA	NA	NA
2	15444	Escherichia coli	3	NA	NA	1	82	positive	0	3	IN	1	NA	1	37746.7	3.1	115.9	1747.6	1	Escherichia coli	Escherichia coli	Escherichia coli	Citrobacter amalonaticus	Escherichia coli	Enterobacter cloacae	Escherichia coli	Citrobacter amalonaticus	2017-01-09	1810	1748	1609	1597	1687	1661	1659	1657	NA	NA	NA	NA	NA	NA	NA	NA	NA	NA
2	15448	Escherichia coli	3	NA	NA	1	74	positive	0	5	OUT	1	1	1	14406.6	0.8	26.6	1278.5	1	Escherichia coli	Escherichia coli	Escherichia coli	Escherichia coli	Escherichia coli	Escherichia coli	Escherichia coli	Escherichia coli	2017-01-09	1761	1724	1711	1658	1693	1639	1606	1564	NA	NA	NA	NA	NA	NA	NA	NA	NA	NA
2	15453	Escherichia coli	3	NA	NA	1	29	positive	0	2	OUT	1	NA	1	29125	10.1	485.3	20.4	1	Escherichia coli	Escherichia coli	Escherichia coli	Escherichia coli	Escherichia coli	Escherichia coli	Escherichia coli	Escherichia coli	2017-01-09	2280	2271	2264	2196	2305	2250	2226	2213	NA	NA	NA	NA	NA	NA	NA	NA	NA	NA
2	15455	Escherichia coli	3	NA	NA	1	83	positive	0	3	IN	1	NA	1	7242.1	2.7	70.5	39.6	1	Escherichia coli	Escherichia coli	Escherichia coli	Escherichia coli	Escherichia coli	Escherichia coli	Escherichia coli	Escherichia coli	2017-01-09	1987	1948	1943	1939	2087	2062	2052	2036	NA	NA	NA	NA	NA	NA	NA	NA	NA	NA
2	15459	Escherichia coli	3	NA	NA	1	97	positive	0	3	IN	1	1	1	9458.1	9.2	56.9	34.7	1	Escherichia coli	Escherichia coli	Escherichia coli	Escherichia coli	Escherichia coli	Escherichia coli	Escherichia coli	Escherichia coli	2017-01-09	2353	2277	2265	2175	2242	2210	2207	2198	NA	NA	NA	NA	NA	NA	NA	NA	NA	NA
2	15462	Escherichia coli	3	NA	NA	1	36	positive	0	2	OUT	1	NA	1	45267.5	5.8	34.3	12.1	1	Escherichia coli	Escherichia coli	Escherichia coli	Escherichia coli	Escherichia coli	Escherichia coli	Escherichia coli	Escherichia coli	2017-01-09	2210	2200	2150	2117	2174	2171	2165	2153	NA	NA	NA	NA	NA	NA	NA	NA	NA	NA
2	15466	Escherichia coli	3	NA	NA	1	83	positive	0	3	IN	1	NA	1	28098.3	50.1	15.4	2703.3	1	Escherichia coli	Escherichia coli	Escherichia coli	Escherichia coli	Escherichia coli	Escherichia coli	Escherichia coli	Escherichia coli	2017-01-09	2081	2048	2007	1991	2101	2050	2006	1933	NA	NA	NA	NA	NA	NA	NA	NA	NA	NA
2	15549	Escherichia coli	3	NA	NA	1	81	positive	0	1	OUT	1	1	1	13509.1	5.3	81.9	49.3	1	Escherichia coli	Escherichia coli	Escherichia coli	Escherichia coli	Escherichia coli	Escherichia coli	Escherichia coli	Escherichia coli	2016-11-15	2260	2247	2228	2194	2185	2169	2088	2073	NA	NA	NA	NA	NA	NA	NA	NA	NA	NA
2	15550	Escherichia coli	3	NA	NA	1	65	positive	0	1	OUT	1	1	1	5360.6	3	47.2	47.2	1	Escherichia coli	Escherichia coli	Escherichia coli	Escherichia coli	Escherichia coli	Escherichia coli	Escherichia coli	Escherichia coli	2016-11-15	2254	2151	2143	2125	2257	2228	2154	2144	NA	NA	NA	NA	NA	NA	NA	NA	NA	NA
2	15553	Escherichia coli	3	NA	NA	1	85	positive	0	1	OUT	1	NA	1	16208.5	3.4	126.1	128	1	Escherichia coli	Escherichia coli	Escherichia coli	Escherichia coli	Escherichia coli	Escherichia coli	Escherichia coli	Escherichia coli	2016-11-15	2062	2027	2024	1898	2027	1982	1944	1835	NA	NA	NA	NA	NA	NA	NA	NA	NA	NA
2	15555	Escherichia coli	3	NA	NA	1	77	positive	0	1	OUT	1	1	1	17242.4	0.8	106.8	185.7	1	Escherichia coli	Escherichia coli	Escherichia coli	Otros	Escherichia coli	Escherichia coli	Escherichia coli	Escherichia coli	2016-11-16	1938	1878	1857	1834	2177	2112	2026	2012	NA	NA	NA	NA	Citrobacter farmeri	NA	NA	NA	NA	NA
2	15556	Escherichia coli	3	NA	NA	1	49	positive	0	1	OUT	1	1	1	11770	1.7	28.6	302.1	1	NA	NA	NA	NA	Escherichia coli	Escherichia coli	Escherichia coli	Escherichia coli	2016-11-16	0	0	0	0	1970	1963	1838	1832	NA	NA	NA	NA	NA	NA	NA	NA	NA	NA
2	15558	Escherichia coli	3	NA	NA	1	16	positive	0	1	OUT	1	1	1	12338	10.5	75.5	523.1	0	Escherichia coli	Escherichia coli	Escherichia coli	Escherichia coli	Escherichia coli	Escherichia coli	Escherichia coli	Escherichia coli	2016-12-19	2101	1977	1927	1907	2045	1986	1984	1951	NA	NA	NA	NA	NA	NA	NA	NA	NA	NA
2	15567	Escherichia coli	3	NA	NA	1	87	positive	0	1	OUT	1	1	1	20196	29.2	131.3	192.9	1	Escherichia coli	Escherichia coli	Escherichia coli	Escherichia coli	Escherichia coli	Escherichia coli	Escherichia coli	Escherichia coli	2016-12-20	2079	2053	1954	1936	2140	3138	2075	2017	NA	NA	NA	NA	NA	NA	NA	NA	NA	NA
2	15568	Escherichia coli	3	NA	NA	1	74	positive	0	1	OUT	1	NA	1	20083.9	42.3	46.8	1615.1	1	Escherichia coli	Escherichia coli	Escherichia coli	Escherichia coli	Escherichia coli	Escherichia coli	Escherichia coli	Escherichia coli	2016-12-20	2075	2070	2023	1951	2142	2125	2026	2018	NA	NA	NA	NA	NA	NA	NA	NA	NA	NA
2	15569	Escherichia coli	3	NA	NA	1	74	positive	0	1	OUT	1	1	1	8833.2	6.5	29.6	291.3	1	Escherichia coli	Escherichia coli	Escherichia coli	Escherichia coli	Escherichia coli	Escherichia coli	Escherichia coli	Escherichia coli	2016-12-20	2078	2073	2049	1953	2176	2124	2115	2074	NA	NA	NA	NA	NA	NA	NA	NA	NA	NA
2	15571	Escherichia coli	3	NA	NA	1	51	positive	0	1	OUT	1	1	1	8795.4	2.4	318.4	2422.1	1	NA	NA	NA	NA	Escherichia coli	Escherichia coli	Escherichia coli	Escherichia coli	2016-12-20	0	0	0	0	1908	1752	1737	1683	NA	NA	NA	NA	NA	NA	NA	NA	NA	NA
2	15573	Escherichia coli	3	NA	NA	1	90	positive	0	1	OUT	1	NA	1	26947.9	15.4	26.6	147.7	1	Escherichia coli	Escherichia coli	Escherichia coli	Escherichia coli	Escherichia coli	Escherichia coli	Escherichia coli	Escherichia coli	2016-12-20	2027	2021	1876	1844	2129	2096	2054	1943	NA	NA	NA	NA	NA	NA	NA	NA	NA	NA
2	15576	Escherichia coli	3	NA	NA	1	26	positive	0	1	OUT	1	1	1	21986.3	12.2	12.5	61.2	1	Escherichia coli	Escherichia coli	Escherichia coli	Escherichia coli	Escherichia coli	Escherichia coli	Escherichia coli	Escherichia coli	2017-01-13	2371	2251	2215	2192	2318	2209	2147	2107	NA	NA	NA	NA	NA	NA	NA	NA	NA	NA
2	15577	Escherichia coli	3	NA	NA	1	91	positive	0	1	OUT	1	NA	1	26947.9	15.4	26.6	147.7	1	Escherichia coli	Escherichia coli	Escherichia coli	Escherichia coli	Escherichia coli	Escherichia coli	Escherichia coli	Escherichia coli	2017-01-13	2028	2021	1897	1844	2149	2096	2054	1943	NA	NA	NA	NA	NA	NA	NA	NA	NA	NA
2	15578	Escherichia coli	3	NA	NA	1	45	positive	0	1	OUT	1	1	1	8398.4	1.6	78.1	180.9	1	Escherichia coli	Escherichia coli	Escherichia coli	Escherichia coli	Escherichia coli	Escherichia coli	Escherichia coli	Escherichia coli	2017-01-13	1838	1719	1601	1474	1742	1736	1716	1646	NA	NA	NA	NA	NA	NA	NA	NA	NA	NA
2	15078	Proteus mirabilis	3	NA	NA	1	35	positive	0	1	OUT	1	NA	1	40933.3	15.7	76.3	4.6	1	Proteus mirabilis	Proteus mirabilis	Proteus mirabilis	Proteus mirabilis	Proteus mirabilis	Proteus mirabilis	Proteus mirabilis	Proteus mirabilis	2016-12-23	2281	2196	2192	2180	2061	1962	1961	1872	NA	NA	NA	NA	NA	NA	NA	NA	NA	NA
2	15468	Proteus mirabilis	3	NA	NA	0	56	positive	0	3	IN	1	NA	1	26369.4	18	530.6	53.3	0	Proteus mirabilis	Proteus mirabilis	Proteus mirabilis	Proteus mirabilis	Proteus mirabilis	Proteus mirabilis	Proteus mirabilis	Proteus mirabilis	2017-01-09	2201	2195	2192	2187	2192	2190	2182	2175	NA	NA	NA	NA	NA	NA	NA	NA	NA	NA
2	15563	Proteus vulgaris	3	NA	NA	1	93	positive	0	1	OUT	1	1	1	9575.4	72.7	814.2	58.7	0	Proteus vulgaris	Proteus penneri	Proteus vulgaris	Proteus vulgaris	Proteus vulgaris	Proteus penneri	Proteus vulgaris	Proteus penneri	2016-12-19	1944	1776	1764	1700	2131	1976	1896	1889	NA	NA	NA	NA	NA	NA	NA	NA	NA	NA
2	15598	Proteus mirabilis	3	NA	NA	1	29	positive	0	1	OUT	1	1	1	49314.8	26.1	124.9	29.2	1	Proteus mirabilis	Proteus mirabilis	Proteus mirabilis	Proteus mirabilis	Proteus mirabilis	Proteus mirabilis	Proteus mirabilis	Proteus mirabilis	2016-12-20	2046	1984	1903	1822	2047	1994	1975	1874	NA	NA	NA	NA	NA	NA	NA	NA	K. pneumoniae	NA
2	15087	Klebsiella pneumoniae	3	NA	NA	1	19	positive	0	1	OUT	1	1	1	49510.7	4	68.6	421	1	Klebsiella pneumoniae	Klebsiella pneumoniae	Klebsiella pneumoniae	Klebsiella pneumoniae	Klebsiella pneumoniae	Klebsiella pneumoniae	Klebsiella pneumoniae	Klebsiella pneumoniae	2016-12-26	1986	1969	1941	1914	2047	1983	1970	1950	NA	NA	NA	NA	NA	NA	NA	NA	NA	NA
2	15179	Klebsiella pneumoniae	3	NA	NA	0	26	positive	0	3	IN	1	NA	2	9094.3	91.3	831.2	17804.1	0	Klebsiella pneumoniae	Klebsiella pneumoniae	Klebsiella pneumoniae	Klebsiella pneumoniae	Klebsiella pneumoniae	Klebsiella pneumoniae	Klebsiella pneumoniae	Klebsiella pneumoniae	2017-01-02	2302	2258	2117	2090	2132	2084	2050	2032	NA	NA	NA	NA	NA	NA	NA	NA	NA	NA
2	15458	Klebsiella pneumoniae	3	NA	NA	1	90	positive	0	3	IN	1	NA	1	7986.1	58.7	38.1	27.1	0	Klebsiella pneumoniae	Klebsiella pneumoniae	Klebsiella pneumoniae	Klebsiella pneumoniae	Klebsiella pneumoniae	Klebsiella pneumoniae	Klebsiella pneumoniae	Klebsiella pneumoniae	2017-01-09	2242	2096	2042	1971	2252	2152	2093	1947	NA	NA	NA	NA	NA	NA	NA	NA	NA	NA
2	15557	Klebsiella pneumoniae	3	NA	NA	1	79	positive	0	1	OUT	1	1	1	7942.3	7.2	63.2	87.3	1	Klebsiella pneumoniae	Klebsiella pneumoniae	Klebsiella pneumoniae	Klebsiella pneumoniae	Klebsiella pneumoniae	Klebsiella pneumoniae	Klebsiella pneumoniae	Klebsiella pneumoniae	2016-11-16	2170	2001	1926	1890	2314	2140	2107	2032	NA	NA	NA	NA	NA	NA	NA	NA	NA	NA
2	15572	Klebsiella pneumoniae	3	NA	NA	1	65	positive	0	3	IN	1	NA	1	12063.8	3.8	56.5	580.9	1	Klebsiella pneumoniae	Enterobacter cloacae	Klebsiella pneumoniae	Enterobacter cloacae	Klebsiella pneumoniae	Klebsiella pneumoniae	Klebsiella pneumoniae	Klebsiella pneumoniae	2016-12-20	1485	1473	1405	1388	2076	2040	1924	1895	NA	NA	NA	NA	NA	NA	NA	NA	NA	NA
2	15551	Pseudomonas putida	3	NA	NA	0	93	positive	0	1	OUT	1	NA	1	6230.7	7.7	42.6	19.5	1	Otros	Otros	Otros	Otros	Otros	Otros	Otros	Otros	2016-11-15	1749	1590	1540	1537	2016	1950	1747	1743	Pseudomonas plecoglossicida	Pseudomonas putida	Pseudomonas monteilii	Pseudomonas monteilii	Pseudomonas putida	Pseudomonas putida	Peudomonas monteilii	Pseudomonas putida	Pseudomonas Putida	NA
2	15187	Staphylococcus saprophyticus	3	NA	NA	1	34	positive	0	5	OUT	1	1	1	10282.2	39.6	2612	2612	0	Staphylococcus saprophyticus	Staphylococcus saprophyticus	Staphylococcus saprophyticus	Otros	Staphylococcus saprophyticus	Staphylococcus saprophyticus	Staphylococcus saprophyticus	Lactobacillus especies	2017-01-03	1779	1734	1531	1370	1829	1743	1558	1303	NA	NA	NA	NA	Staphylococcus equorum	NA	NA	NA	NA	NA
2	15109	Streptococcus agalactiae	3	NA	NA	1	26	positive	0	1	OUT	1	NA	1	10475.5	15.1	51.5	44	1	Streptococcus agalactiae	Streptococcus agalactiae	Streptococcus agalactiae	Streptococcus agalactiae	Streptococcus agalactiae	Streptococcus agalactiae	Streptococcus agalactiae	Streptococcus agalactiae	2016-11-07	1911	1885	1838	1831	1965	1959	1891	1880	NA	NA	NA	NA	NA	NA	NA	NA	NA	NA
2	15554	Enterococcus faecalis	3	NA	NA	0	81	positive	0	3	IN	1	NA	1	18785.6	0.5	69.6	154.2	1	Otros	Otros	Otros	Otros	Otros	Otros	Otros	Otros	2016-11-16	2118	2064	1956	1920	2179	2171	2079	2026	Raoutella ornithinolytica	Raoutella ornithinolytica	Raoutella ornithinolytica	Raoutella ornithinolytica	Raoutella planticola	Raoutella ornithinolytica	Raoutella ornithinolytica	Raoutella ornithinolytica	NA	NA
2	15116	Escherichia coli	3	NA	NA	1	83	positive	0	5	OUT	1	1	1	6699.9	1.9	59.4	25.8	0	Lactobacillus especies	Lactobacillus especies	Lactobacillus especies	Lactobacillus especies	Lactobacillus especies	Lactobacillus especies	Lactobacillus especies	Lactobacillus especies	2016-11-07	2028	1987	1902	1856	1740	1713	1703	1636	NA	NA	NA	NA	NA	NA	NA	NA	NA	NA
2	15193	Escherichia coli	3	NA	NA	0	48	positive	0	1	OUT	1	1	1	16131.4	3.4	45.3	1077.7	0	Aerococcus especies	Aerococcus especies	Aerococcus especies	Aerococcus especies	Aerococcus especies	Aerococcus especies	Escherichia coli	Escherichia coli	2017-01-04	2099	2035	1987	1968	1962	1894	1818	1684	NA	NA	NA	NA	NA	NA	NA	NA	E. faecalis	NA
2	15566	Citrobacter freundii	3	NA	NA	0	81	positive	0	1	OUT	1	NA	1	29144	13.3	66.5	1715.9	1	NA	NA	NA	NA	NA	NA	NA	NA	2016-12-20	0	0	0	0	0	0	0	0	NA	NA	NA	NA	NA	NA	NA	NA	NA	NA
2	15180	Enterococcus faecalis	3	NA	NA	0	85	positive	0	5	OUT	1	NA	1	55763.9	1.5	64.6	3419.3	1	Enterococcus faecalis	Enterococcus faecalis	Enterococcus faecalis	Otros	Enterococcus faecalis	Otros	Otros	Otros	2017-01-02	1531	1402	1357	1351	1477	1361	1295	1230	Clavispora lusitaniae	Actinomyces urogenitalis	NA	NA	Mycobacterium lentiflavum	NA	Mannheimia haemolytica	NA	NA	NA
2	15075	Escherichia coli	3	NA	NA	1	72	positive	0	5	OUT	1	1	1	9648.8	1.5	128.6	1159.7	1	Citrobacter koseri	Escherichia coli	Escherichia coli	Escherichia coli	Escherichia coli	Clostridium especies	Otros	Otros	2016-12-22	1237	1198	1166	1153	1161	1133	1115	1032	Mycobacterium lentiflavum	Aspergillus niger	NA	NA	NA	NA	NA	NA	NA	NA
2	15117	Escherichia coli	3	NA	NA	0	77	positive	0	3	IN	1	1	1	15638	47.9	67.3	51.9	1	Escherichia coli	Escherichia coli	Citrobacter koseri	Citrobacter amalonaticus	NA	NA	NA	NA	2016-11-08	1470	1443	1427	1409	0	0	0	0	NA	NA	NA	NA	NA	NA	NA	NA	NA	NA
2	15120	Escherichia coli	3	NA	NA	1	86	positive	0	1	OUT	1	1	1	7062.9	2.3	74.2	603.3	1	Enterobacter cloacae	Escherichia coli	Salmonella especies	Citrobacter koseri	Escherichia coli	Escherichia coli	Escherichia coli	Escherichia coli	2016-11-08	1471	1457	1404	1401	1629	1480	1465	1372	NA	NA	NA	NA	NA	NA	NA	NA	NA	NA
2	15124	Escherichia coli	3	NA	NA	1	57	positive	0	1	OUT	1	1	1	7259.8	13.5	59.5	116.8	1	NA	NA	NA	NA	Escherichia coli	Escherichia coli	Escherichia coli	Escherichia coli	2016-11-14	0	0	0	0	1256	1240	1238	1203	NA	NA	NA	NA	NA	NA	NA	NA	NA	NA
2	15126	Escherichia coli	3	NA	NA	0	43	positive	0	1	OUT	1	1	1	15418.2	55.3	63.9	81.4	1	NA	NA	NA	NA	NA	NA	NA	NA	2016-11-14	0	0	0	0	0	0	0	0	NA	NA	NA	NA	NA	NA	NA	NA	NA	NA
2	15127	Escherichia coli	3	NA	NA	1	55	positive	0	5	OUT	1	1	1	16451.3	2.4	39.7	539.5	1	NA	NA	NA	NA	Escherichia coli	Escherichia coli	Otros	Escherichia coli	2016-11-14	0	0	0	0	1315	1250	1174	1173	Citrobacter farmeri	NA	NA	NA	NA	NA	NA	NA	NA	NA
2	15165	Escherichia coli	3	NA	NA	0	61	positive	0	3	IN	1	NA	1	34362.3	4.3	40.4	6013.5	0	NA	NA	NA	NA	NA	NA	NA	NA	2016-12-29	0	0	0	0	0	0	0	0	NA	NA	NA	NA	NA	NA	NA	NA	NA	NA
2	15167	Escherichia coli	3	NA	NA	0	82	positive	0	5	OUT	1	NA	1	60674.2	6.4	23	1536.8	1	Escherichia coli	Citrobacter amalonaticus	Citrobacter especies	Citrobacter especies	NA	NA	NA	NA	2016-12-29	1747	1729	1662	1613	0	0	0	0	NA	NA	NA	NA	NA	NA	NA	NA	NA	NA
2	15170	Escherichia coli	3	NA	NA	0	89	positive	0	3	IN	1	NA	1	20574.5	5.7	9.5	31.8	1	NA	NA	NA	NA	NA	NA	NA	NA	2016-12-30	0	0	0	0	0	0	0	0	NA	NA	NA	NA	NA	NA	NA	NA	NA	NA
2	15173	Escherichia coli	3	NA	NA	0	92	positive	0	3	IN	1	NA	2	23906.9	13.9	1200.9	8578.9	0	Enterococcus faecium	Otros	Otros	Lactobacillus especies	Otros	Otros	Candida especies	Lactobacillus especies	2016-12-30	1045	1041	1036	1006	925	871	868	820	NA	NA	Rhizobium radiobacter	Rhizobium radiobacter	NA	Cryptococcus gattii	Saccharomyces cerevisiae	NA	P. mirabilis, E. faecalis	NA
2	15181	Escherichia coli	3	NA	NA	1	81	positive	0	3	IN	1	NA	1	36957.3	0	292.5	497.5	1	Escherichia coli	Enterobacter cloacae	Escherichia coli	Citrobacter amalonaticus	NA	NA	NA	NA	2017-01-02	1401	1340	1295	1270	0	0	0	0	NA	NA	NA	NA	NA	NA	NA	NA	NA	NA
2	15446	Escherichia coli	3	NA	NA	1	40	positive	0	3	IN	1	2	1	6120.5	65	5.3	59	0	Otros	Otros	Otros	Otros	Otros	Otros	Otros	Otros	2017-01-09	1454	1417	1374	1337	1605	1438	1280	1195	Gardnerella vaginalis	Legionella pneumophila	Gardnerella sp.	Kytococcus sedentarius	Gardnerella vaginalis	Gardnerella vaginalis	Gardnerella sp.	Gardnerella vaginalis	NA	NA
2	15450	Escherichia coli	3	NA	NA	1	54	positive	0	2	OUT	1	1	1	6671.5	4.9	21.7	1646.9	1	NA	NA	NA	NA	NA	NA	NA	NA	2017-01-09	0	0	0	0	0	0	0	0	NA	NA	NA	NA	NA	NA	NA	NA	NA	NA
2	15451	Escherichia coli	3	NA	NA	1	94	positive	0	3	IN	1	NA	1	11635.6	1.3	535.3	770.6	0	NA	NA	NA	NA	NA	NA	NA	NA	2017-01-09	0	0	0	0	0	0	0	0	NA	NA	NA	NA	NA	NA	NA	NA	E. faecalis	NA
2	15454	Escherichia coli	3	NA	NA	1	32	positive	0	1	OUT	1	1	1	8515.1	44.4	22.8	80.7	1	Escherichia coli	Otros	Otros	Escherichia coli	Escherichia coli	Escherichia coli	Escherichia coli	Escherichia coli	2017-01-09	1136	1134	1132	1117	1663	1601	1562	1546	NA	NA	Mycobacterium lentiflavum	Manheimia haemolytica	NA	NA	NA	NA	NA	NA
2	15457	Escherichia coli	3	NA	NA	1	83	positive	0	3	IN	1	NA	1	20543.4	14	440.6	145.7	0	Lactobacillus especies	Otros	Lactobacillus especies	Otros	NA	NA	NA	NA	2017-01-09	1117	965	902	887	0	0	0	0	NA	NA	Dermatophilus congolensis	NA	Fenellia flavipes	NA	NA	NA	NA	NA
2	15552	Escherichia coli	3	NA	NA	1	88	positive	0	1	OUT	1	NA	1	7125.1	1.3	38.1	169.8	1	Escherichia coli	Escherichia coli	Enterobacter cloacae	Enterobacter cloacae	Escherichia coli	Escherichia coli	Escherichia coli	Escherichia coli	2016-11-15	1470	1371	1332	1298	1747	1689	1646	1620	NA	NA	NA	NA	NA	NA	NA	NA	NA	NA
2	15574	Escherichia coli	3	NA	NA	1	86	positive	0	1	OUT	1	1	1	14746.5	1.2	46.4	3859	1	NA	NA	NA	NA	Otros	Escherichia coli	Escherichia coli	Otros	2016-12-20	0	0	0	0	1325	1320	1319	1245	NA	Salmonella sp (choleraesuis)	NA	NA	NA	Salmonella sp (enterica st Anatum)	NA	NA	NA	NA
2	15069	Morganella morganii	3	NA	NA	1	81	positive	0	1	OUT	1	1	1	12537	21.8	194.8	24481.9	0	Morganella morganii	Enterobacter cloacae	Morganella morganii	Klebsiella oxytoca	NA	NA	NA	NA	2016-12-22	1251	1193	1171	1161	0	0	0	0	NA	NA	NA	NA	NA	NA	NA	NA	NA	NA
2	15561	Proteus mirabilis	3	NA	NA	0	86	positive	0	1	OUT	1	NA	1	38895.5	26.1	269.6	2055	1	NA	NA	NA	NA	NA	NA	NA	NA	2016-12-19	0	0	0	0	0	0	0	0	NA	NA	NA	NA	NA	NA	NA	NA	NA	NA
2	15166	Klebsiella pneumoniae	3	NA	NA	1	74	positive	0	5	OUT	1	NA	1	38777.2	11.9	44.9	906.4	1	NA	NA	NA	NA	Klebsiella pneumoniae	Klebsiella pneumoniae	Klebsiella pneumoniae	Klebsiella pneumoniae	2016-12-29	0	0	0	0	1661	1629	1627	1509	NA	NA	NA	NA	NA	NA	NA	NA	NA	NA
2	15191	Klebsiella pneumoniae	3	NA	NA	1	82	positive	0	5	OUT	1	1	1	8898.2	7.1	267.4	1323.9	1	Clostridium especies	Otros	Otros	Lactobacillus especies	Klebsiella pneumoniae	Otros	Otros	Otros	2017-01-04	1125	1052	987	980	1221	1143	1101	1093	Raoultella terrigena	Aspergillus oryzae	Agromyces cerinus	Kluyveromyces marxianus	NA	NA	Cronobacter sakazakii	NA	NA	NA
2	15197	Klebsiella pneumoniae	3	NA	NA	0	86	positive	0	3	IN	1	NA	2	9059.7	1.3	36.4	1336.9	1	Klebsiella pneumoniae	Klebsiella pneumoniae	Klebsiella pneumoniae	Klebsiella pneumoniae	Otros	Klebsiella pneumoniae	Otros	Otros	2017-01-04	1675	1555	1526	1512	1733	1438	1396	1042	Mycobacterium chimaera intracellulare	Jonesia denitrificans	NA	NA	NA	Mannhemia haemolytica	NA	NA	NA	NA
2	15559	Klebsiella oxytoca	3	NA	NA	0	42	positive	0	1	OUT	1	NA	1	13847.1	0.9	74.8	3705.4	1	NA	NA	NA	NA	NA	NA	NA	NA	2016-12-19	0	0	0	0	0	0	0	0	NA	NA	NA	NA	NA	NA	NA	NA	NA	NA
2	15464	Pseudomonas aeruginosa	3	NA	NA	1	90	positive	0	3	IN	1	NA	1	5370.4	20.4	61.1	6950.9	0	NA	NA	NA	NA	Otros	Otros	Otros	Pseudomonas especies	2017-01-09	0	0	0	0	1041	1006	1001	978	Wickerhamomyces anomalus	NA	NA	NA	NA	Penicillium roqueforti	Neisseria elongata	NA	S. agalactiae	NA
3	14596	Aerococcus especies	3	NA	NA	1	42	positive	0	1	OUT	0	1	1	32156.7	4.9	42.9	157.9	0	Aerococcus especies	Aerococcus especies	Aerococcus especies	Aerococcus especies	Aerococcus especies	Aerococcus especies	Aerococcus especies	Aerococcus especies	2016-08-08	2076	1941	1856	1793	2175	2068	2016	2006
3	14578	Klebsiella oxytoca	3	NA	NA	1	76	positive	0	5	OUT	0	1	1	19015.8	0.9	9.7	1187.5	1	Klebsiella pneumoniae	Klebsiella pneumoniae	Klebsiella pneumoniae	Klebsiella pneumoniae	Klebsiella pneumoniae	Klebsiella pneumoniae	Klebsiella pneumoniae	Klebsiella pneumoniae	2016-07-26	1976	1792	1769	1758	2120	1965	1962	1908
3	14598	Escherichia coli	3	Enterococcus faecium	3	1	61	positive	0	1	OUT	0	1	1	35822.1	19	12.5	14	1	Escherichia coli	Escherichia coli	Escherichia coli	Escherichia coli	Escherichia coli	Escherichia coli	Escherichia coli	Escherichia coli	2016-08-08	2315	2287	2217	2136	2228	2220	2197	2175
3	14587	Escherichia coli	3	Enterobacter cloacae	3	0	49	positive	0	2	OUT	0	1	1	8493.1	16	6.4	60.1	1	Escherichia coli	Escherichia coli	Escherichia coli	Escherichia coli	Escherichia coli	Escherichia coli	Escherichia coli	Escherichia coli	2016-07-27	2235	2169	2159	2141	2204	2192	2181	2166
3	14423	Escherichia coli	3	NA	NA	0	68	positive	0	2	OUT	0	2	1	33105,7	15,7	29,1	2777,2	1	Escherichia coli	Escherichia coli	Escherichia coli	Escherichia coli	Escherichia coli	Escherichia coli	Escherichia coli	Escherichia coli	2016-06-21	1745	1447	1468	1497	1973	1690	1715	1732
3	14425	Escherichia coli	2	NA	NA	1	84	positive	0	5	OUT	0	NA	1	32288,8	14,0	28,8	27,0	1	Escherichia coli	Escherichia coli	Escherichia coli	Escherichia coli	Escherichia coli	Escherichia coli	Escherichia coli	Escherichia coli	2016-06-22	2322	2294	2229	2185	2282	2256	2234	2227
3	14427	Escherichia coli	3	NA	NA	1	40	positive	0	1	OUT	0	1	1	18531,7	5,8	1,6	386,5	1	Escherichia coli	Escherichia coli	Escherichia coli	Escherichia coli	NA	NA	NA	NA	2016-06-27	1891	1889	1835	1834	0	0	0	0
3	14431	Escherichia coli	3	NA	NA	1	94	positive	0	1	OUT	0	1	1	20646	141.7	4.1	267.4	1	Escherichia coli	Escherichia coli	Escherichia coli	Escherichia coli	Escherichia coli	Escherichia coli	Escherichia coli	Escherichia coli	2016-06-27	2218	2181	2153	2057	2178	2161	2117	2094
3	14436	Escherichia coli	3	NA	NA	1	51	positive	0	1	OUT	0	1	1	41918.3	0.4	18.7	0.9	1	Escherichia coli	Escherichia coli	Escherichia coli	Escherichia coli	Escherichia coli	Escherichia coli	Escherichia coli	Escherichia coli	2016-06-29	2415	2378	2367	2305	2337	2323	2252	2249
3	14439	Escherichia coli	3	NA	NA	1	90	positive	0	1	OUT	0	1	2	57170.4	157.4	74	42.9	1	Escherichia coli	Escherichia coli	Escherichia coli	Escherichia coli	Escherichia coli	Escherichia coli	Escherichia coli	Escherichia coli	2016-06-30	2274	2228	2219	2153	2299	2285	2261	2217
3	14446	Escherichia coli	3	NA	NA	1	49	positive	0	1	OUT	0	1	1	40105.6	13.5	4.7	14.9	1	Escherichia coli	Escherichia coli	Escherichia coli	Escherichia coli	Escherichia coli	Escherichia coli	Escherichia coli	Escherichia coli	2016-07-04	2010	1883	1869	1804	2100	1999	1928	1867
3	14447	Escherichia coli	3	NA	NA	1	74	positive	0	1	OUT	0	1	1	20913.4	1	0.6	15.3	1	Escherichia coli	Escherichia coli	Escherichia coli	Escherichia coli	NA	NA	NA	NA	2016-07-06	2243	2184	2181	2100	0	0	0	0
3	14448	Escherichia coli	3	NA	NA	0	83	positive	0	3	IN	0	1	1	37706.7	3.9	31	363.4	1	Escherichia coli	Escherichia coli	Escherichia coli	Escherichia coli	Escherichia coli	Escherichia coli	Escherichia coli	Escherichia coli	2016-07-07	2220	2151	2126	2121	2186	2181	2170	2133
3	14451	Escherichia coli	3	NA	NA	1	33	positive	0	1	OUT	0	1	1	34451	13.4	51	36.1	1	Escherichia coli	Escherichia coli	Escherichia coli	Escherichia coli	Escherichia coli	Escherichia coli	Escherichia coli	Escherichia coli	2016-07-07	2282	2252	2225	2216	2247	2130	2114	2077
3	14454	Escherichia coli	3	NA	NA	1	89	positive	0	1	OUT	0	1	1	12111.3	5.1	4.1	402.1	1	NA	NA	NA	NA	Escherichia coli	Escherichia coli	Escherichia coli	Escherichia coli	2016-07-07	0	0	0	0	2180	2109	2101	2064
3	14455	Escherichia coli	3	NA	NA	0	83	positive	0	1	OUT	0	1	1	8179.1	24.6	41	42.4	1	Escherichia coli	Escherichia coli	Escherichia coli	Escherichia coli	Escherichia coli	Escherichia coli	Escherichia coli	Escherichia coli	2016-07-07	2246	2128	2082	2044	2281	2258	2236	2214
3	14457	Escherichia coli	3	NA	NA	1	39	positive	0	2	OUT	0	1	1	21814.8	14.4	3	34.3	1	Escherichia coli	Escherichia coli	Escherichia coli	Escherichia coli	NA	NA	NA	NA	2016-07-12	2225	2224	2143	2078	0	0	0	0
3	14458	Escherichia coli	3	NA	NA	1	79	positive	0	1	OUT	0	1	1	28123.4	3.6	248.9	561.2	1	Escherichia coli	Escherichia coli	Escherichia coli	Escherichia coli	Escherichia coli	Escherichia coli	Escherichia coli	Escherichia coli	2016-07-12	2459	2404	2318	2299	2297	2238	2206	2187
3	14460	Escherichia coli	3	NA	NA	0	67	positive	0	2	OUT	0	1	1	71240.2	3.1	250.6	18.4	1	Escherichia coli	Escherichia coli	Escherichia coli	Escherichia coli	Escherichia coli	Escherichia coli	Escherichia coli	Escherichia coli	2016-07-13	2319	2293	2204	2191	2326	2324	2311	2309
3	14462	Escherichia coli	3	NA	NA	1	90	positive	0	1	OUT	0	1	1	8730	3.6	4.9	29.9	1	Escherichia coli	Escherichia coli	Escherichia coli	Escherichia coli	Escherichia coli	Escherichia coli	Escherichia coli	Escherichia coli	2016-07-13	2332	2306	2257	2211	2361	2355	2332	2303
3	14502	Escherichia coli	3	NA	NA	0	80	positive	0	5	OUT	0	1	1	37597.9	5.6	69.7	1358.9	1	Escherichia coli	Escherichia coli	Escherichia coli	Escherichia coli	Escherichia coli	Escherichia coli	Escherichia coli	Escherichia coli	2016-07-25	2231	2205	2147	2122	2275	2218	2216	2180
3	14503	Escherichia coli	3	NA	NA	0	67	positive	0	5	OUT	0	1	1	22445.2	1.3	4706	1992	1	Escherichia coli	Escherichia coli	Escherichia coli	Escherichia coli	Escherichia coli	Escherichia coli	Escherichia coli	Escherichia coli	2016-07-25	1920	1905	1865	1857	1908	1887	1885	1768
3	14504	Escherichia coli	3	NA	NA	1	79	positive	0	5	OUT	0	1	1	21955.1	2.3	16.9	518.1	1	Escherichia coli	Escherichia coli	Escherichia coli	Escherichia coli	Escherichia coli	Escherichia coli	Escherichia coli	Escherichia coli	2016-07-25	2320	2175	2124	2101	2139	2115	2024	1988
3	14505	Escherichia coli	3	NA	NA	1	58	positive	0	1	OUT	0	1	1	48011	2.4	18.3	436.6	1	Escherichia coli	Escherichia coli	Escherichia coli	Escherichia coli	Escherichia coli	Escherichia coli	Escherichia coli	Escherichia coli	2016-07-25	2267	2236	2206	2174	2241	2132	2126	2098
3	14575	Escherichia coli	3	NA	NA	1	69	positive	0	2	OUT	0	1	1	28236.2	58.1	2.4	44.8	1	Escherichia coli	Escherichia coli	Escherichia coli	Escherichia coli	Escherichia coli	Escherichia coli	Escherichia coli	Escherichia coli	2016-07-26	1905	1895	1836	1835	2053	2011	1950	1899
3	14581	Escherichia coli	3	NA	NA	1	43	positive	0	1	OUT	0	1	1	47982	20.7	53.8	149.7	1	Escherichia coli	Escherichia coli	Escherichia coli	Escherichia coli	Escherichia coli	Escherichia coli	Escherichia coli	Escherichia coli	2016-07-26	2341	2255	2210	2167	2209	2130	2079	2050
3	14584	Escherichia coli	3	NA	NA	1	56	positive	0	1	OUT	0	1	1	16171.4	3.2	9.9	24.2	1	Escherichia coli	Escherichia coli	Escherichia coli	Escherichia coli	Escherichia coli	Escherichia coli	Escherichia coli	Escherichia coli	2016-07-26	2234	2140	2125	2102	2111	2062	2038	2020
3	14589	Escherichia coli	3	NA	NA	1	65	positive	0	2	OUT	0	1	1	59506	24.2	2	59.2	1	Escherichia coli	Escherichia coli	Escherichia coli	Escherichia coli	Escherichia coli	Escherichia coli	Escherichia coli	Escherichia coli	2016-07-28	2154	2123	2096	2095	2174	2126	2113	2111
3	14593	Escherichia coli	3	NA	NA	1	81	positive	0	5	OUT	0	1	1	59940.8	3.6	16.6	169.8	1	Escherichia coli	Escherichia coli	Escherichia coli	Escherichia coli	Escherichia coli	Escherichia coli	Escherichia coli	Escherichia coli	2016-08-07	2312	2251	2249	2243	2255	2242	2211	2095
3	14594	Escherichia coli	3	NA	NA	0	90	positive	0	5	OUT	0	1	1	15015.6	2.5	9	507.9	1	Escherichia coli	Escherichia coli	Escherichia coli	Escherichia coli	Escherichia coli	Escherichia coli	Escherichia coli	Escherichia coli	2016-08-08	1725	1724	1647	1611	2056	1942	1900	1892
3	14595	Escherichia coli	3	NA	NA	1	44	positive	0	2	OUT	0	1	1	43988.7	12.3	10.2	28	1	Escherichia coli	Escherichia coli	Escherichia coli	Escherichia coli	Escherichia coli	Escherichia coli	Escherichia coli	Escherichia coli	2016-08-08	2271	2260	2250	2193	2350	2270	2241	2238
3	14597	Escherichia coli	3	NA	NA	1	44	positive	0	1	OUT	0	1	1	23118.6	5.6	12.1	16.2	1	Escherichia coli	Escherichia coli	Escherichia coli	Escherichia coli	Escherichia coli	Escherichia coli	Escherichia coli	Enterococcus faecium	2016-08-08	2333	2215	2211	2210	2206	2168	2154	2135
3	14599	Escherichia coli	3	NA	NA	1	83	positive	0	1	OUT	0	1	1	53410.5	5.3	8.7	24.7	1	Escherichia coli	Escherichia coli	Escherichia coli	Escherichia coli	Escherichia coli	Escherichia coli	Escherichia coli	Escherichia coli	2016-08-09	2143	2034	2020	1999	2251	2220	2086	2066
3	14600	Escherichia coli	3	NA	NA	1	20	positive	0	1	OUT	0	1	1	58513.6	77.3	36.3	91.4	1	Escherichia coli	Escherichia coli	Escherichia coli	Escherichia coli	Escherichia coli	Escherichia coli	Escherichia coli	Escherichia coli	2016-08-09	2225	2213	2128	2061	2137	2134	2127	2024
3	14604	Escherichia coli	3	NA	NA	1	72	positive	0	1	OUT	0	1	1	16581	4.9	18.8	20.7	1	Escherichia coli	Escherichia coli	Escherichia coli	Escherichia coli	Escherichia coli	Escherichia coli	Escherichia coli	Escherichia coli	2016-08-11	2129	2108	2094	2089	2125	2108	2079	2045
3	14605	Escherichia coli	3	NA	NA	1	68	positive	0	1	OUT	0	1	1	7584.8	5.4	9.9	35.2	1	Escherichia coli	Escherichia coli	Enterobacter cloacae	Klebsiella pneumoniae	Escherichia coli	Klebsiella oxytoca	Enterobacter cloacae	Escherichia coli	2016-08-11	1743	1544	1523	1492	1586	1431	1373	1366
3	14606	Escherichia coli	3	NA	NA	1	86	positive	0	1	OUT	0	1	0	35140.9	6.7	13.4	1449.4	1	Escherichia coli	Escherichia coli	Escherichia coli	Escherichia coli	Escherichia coli	Escherichia coli	Escherichia coli	Escherichia coli	2016-08-11	1824	1807	1778	1699	1907	1834	1828	1766
3	14607	Escherichia coli	3	NA	NA	1	39	positive	0	1	OUT	0	1	1	14136.4	14.3	3.1	12.7	1	Escherichia coli	Escherichia coli	Escherichia coli	Escherichia coli	Escherichia coli	Escherichia coli	Escherichia coli	Escherichia coli	2016-08-11	2121	2104	2045	2037	2184	2141	2140	2122
3	14611	Escherichia coli	3	NA	NA	1	52	positive	0	5	OUT	0	1	1	22982	11.2	12.4	701.4	1	Escherichia coli	Escherichia coli	Escherichia coli	Escherichia coli	Escherichia coli	Escherichia coli	Escherichia coli	Escherichia coli	2016-08-17	1854	1836	1796	1688	1837	1829	1825	1655
3	14613	Escherichia coli	3	NA	NA	0	61	positive	0	5	OUT	0	1	0	61051.8	4.3	35.7	2316.8	1	Escherichia coli	Escherichia coli	Escherichia coli	Escherichia coli	Escherichia coli	Escherichia coli	Escherichia coli	Escherichia coli	2016-08-17	2239	2141	2101	2089	2160	2084	2053	2045
3	14614	Escherichia coli	3	NA	NA	0	85	positive	0	5	OUT	0	1	1	10304.7	60.38	14.4	15.1	1	Escherichia coli	Escherichia coli	Escherichia coli	Citrobacter freundii	Escherichia coli	Otros	Escherichia coli	Escherichia coli	2016-08-22	1816	1739	1802	1580	1592	1567	1545	1526
3	14615	Escherichia coli	3	NA	NA	0	86	positive	0	5	OUT	0	1	1	13017.3	0.8	22.7	1107.2	1	Escherichia coli	Escherichia coli	Escherichia coli	Escherichia coli	Escherichia coli	Escherichia coli	Escherichia coli	Escherichia coli	2016-08-22	2006	1932	1931	1887	2123	2041	2036	2002
3	14616	Escherichia coli	2	NA	NA	1	39	positive	0	2	OUT	0	1	1	35450.3	13.9	4.2	37.3	1	Escherichia coli	Escherichia coli	Escherichia coli	Escherichia coli	Escherichia coli	Escherichia coli	Escherichia coli	Escherichia coli	2016-08-23	2198	2180	2148	2071	2207	2183	2133	2082
3	14617	Escherichia coli	3	NA	NA	1	68	positive	0	2	OUT	0	1	1	54014.8	7.7	8	151.6	1	NA	NA	NA	NA	Escherichia coli	Escherichia coli	Escherichia coli	Escherichia coli	2016-08-29	0	0	0	0	1871	1822	1816	1812
3	14630	Escherichia coli	3	NA	NA	1	40	positive	0	2	OUT	0	1	1	51445.9	5.7	37.7	10.9	1	NA	NA	NA	NA	Escherichia coli	Escherichia coli	Escherichia coli	Escherichia coli	2016-09-14	0	0	0	0	1979	1934	1914	1829
3	14649	Escherichia coli	3	NA	NA	1	29	positive	0	5	OUT	0	1	1	54322.2	19.6	56.4	145.4	1	Escherichia coli	Escherichia coli	Escherichia coli	Escherichia coli	Escherichia coli	Escherichia coli	Escherichia coli	Escherichia coli	2016-09-21	2259	2241	2217	2209	2308	2254	2180	2179
3	14675	Escherichia coli	3	NA	NA	0	74	positive	0	5	OUT	0	1	1	27645.1	11.2	19.2	1395.5	1	Escherichia coli	Escherichia coli	Escherichia coli	Escherichia coli	NA	NA	NA	NA	2016-09-28	1995	1991	1967	1939	0	0	0	0
3	14676	Escherichia coli	3	NA	NA	1	55	positive	0	3	IN	0	1	1	61012.2	3.9	9.8	183.8	1	Escherichia coli	Escherichia coli	Escherichia coli	Escherichia coli	Escherichia coli	Escherichia coli	Escherichia coli	Escherichia coli	2016-09-29	2298	2273	2195	2174	2204	2197	2179	2155
3	14679	Escherichia coli	3	NA	NA	1	90	positive	0	3	IN	0	1	0	5345.1	2.3	2.3	15.5	1	Escherichia coli	Escherichia coli	Escherichia coli	Escherichia coli	Escherichia coli	Escherichia coli	Escherichia coli	Escherichia coli	2016-09-29	2195	2157	2138	2127	2184	2132	2116	2108
3	14681	Escherichia coli	3	NA	NA	1	77	positive	0	5	OUT	0	1	1	98277.7	3.4	48.5	975.3	1	Escherichia coli	Escherichia coli	Escherichia coli	Escherichia coli	Escherichia coli	Escherichia coli	Escherichia coli	Escherichia coli	2016-10-02	2129	2071	2058	1966	1947	1932	1924	1887
3	14683	Escherichia coli	3	NA	NA	1	86	positive	0	5	OUT	0	1	1	130000	7.4	12.1	453.1	1	Escherichia coli	Escherichia coli	Escherichia coli	Escherichia coli	Escherichia coli	Escherichia coli	Escherichia coli	Escherichia coli	2016-10-02	1648	1603	1593	1587	1825	1820	1808	1803
3	14684	Escherichia coli	3	NA	NA	0	83	positive	0	4	IN	0	1	1	41318.1	4.5	51.5	1186.5	1	Escherichia coli	Escherichia coli	Escherichia coli	Escherichia coli	Escherichia coli	Escherichia coli	Escherichia coli	Escherichia coli	2016-10-02	2073	1879	1868	1838	1881	1821	1737	1723
3	14677	Proteus mirabilis	3	NA	NA	1	18	positive	0	5	OUT	0	1	1	81442.2	10.8	19.2	980.3	1	Proteus mirabilis	Proteus mirabilis	Proteus mirabilis	Proteus mirabilis	NA	NA	NA	NA	2016-09-29	2307	2203	2103	2088	0	0	0	0
3	14430	Klebsiella pneumoniae	3	NA	NA	1	60	positive	0	1	OUT	0	1	1	82182.8	24.6	43.3	32	1	Klebsiella pneumoniae	Klebsiella pneumoniae	Klebsiella pneumoniae	Klebsiella pneumoniae	Klebsiella pneumoniae	Klebsiella pneumoniae	Klebsiella pneumoniae	Enterobacter aerogenes	2016-06-27	2262	2217	2214	2057	2189	2114	2051	1992
3	14433	Klebsiella oxytoca	3	NA	NA	0	75	positive	0	2	OUT	0	1	1	13016.5	2.4	21.8	3815.9	1	Klebsiella oxytoca	Klebsiella oxytoca	Klebsiella oxytoca	Otros	Klebsiella oxytoca	Klebsiella oxytoca	Klebsiella oxytoca	Klebsiella oxytoca	2016-06-28	2093	2071	2054	1998	2156	2146	2119	2045
3	14434	Klebsiella pneumoniae	3	NA	NA	0	76	positive	0	5	OUT	0	1	6	59325.9	2.5	42.4	612.9	1	Klebsiella pneumoniae	Klebsiella pneumoniae	Klebsiella pneumoniae	Klebsiella pneumoniae	Klebsiella pneumoniae	Klebsiella pneumoniae	Klebsiella pneumoniae	Klebsiella pneumoniae	2016-06-28	2131	2072	2050	2022	2165	1970	1930	1918
3	14501	Klebsiella pneumoniae	3	NA	NA	0	67	positive	0	5	OUT	0	1	1	41249	16	8.4	32.5	1	Klebsiella pneumoniae	Klebsiella pneumoniae	Enterobacter aerogenes	Klebsiella pneumoniae	NA	NA	NA	NA	2016-07-25	1899	1817	1809	1778	0	0	0	0
3	14574	Klebsiella pneumoniae	3	NA	NA	1	39	positive	0	1	OUT	0	1	1	25034.9	2.4	1.9	4.3	1	Klebsiella pneumoniae	Klebsiella pneumoniae	Klebsiella pneumoniae	Klebsiella pneumoniae	Klebsiella pneumoniae	Klebsiella pneumoniae	Klebsiella pneumoniae	Klebsiella pneumoniae	2016-07-26	2333	2311	2165	2139	2325	2287	2100	2083
3	14586	Klebsiella pneumoniae	3	NA	NA	1	81	positive	0	1	OUT	0	1	1	13902.9	6.9	4.7	60.1	1	Klebsiella pneumoniae	Klebsiella pneumoniae	Klebsiella pneumoniae	Klebsiella pneumoniae	Klebsiella pneumoniae	Klebsiella pneumoniae	Klebsiella pneumoniae	Klebsiella pneumoniae	2016-07-27	2086	2051	1913	1894	2167	2083	2036	1996
3	14601	Klebsiella pneumoniae	3	NA	NA	1	32	positive	0	1	OUT	0	1	1	13198.7	1.6	18.3	84.1	1	Klebsiella pneumoniae	Klebsiella pneumoniae	Klebsiella pneumoniae	Klebsiella pneumoniae	Klebsiella pneumoniae	Klebsiella pneumoniae	Klebsiella pneumoniae	Klebsiella pneumoniae	2016-08-09	2044	1995	1983	1847	2251	2220	2086	2066
3	14602	Klebsiella pneumoniae	3	NA	NA	1	26	positive	0	1	OUT	0	1	1	41502.3	35.4	8.2	84.1	1	Klebsiella pneumoniae	Klebsiella pneumoniae	Klebsiella pneumoniae	Klebsiella pneumoniae	Klebsiella pneumoniae	Klebsiella pneumoniae	Klebsiella pneumoniae	Klebsiella pneumoniae	2016-08-10	2164	2102	1980	1908	2205	2110	2108	1947
3	14603	Klebsiella pneumoniae	3	NA	NA	1	76	positive	0	1	OUT	0	1	1	48451.5	3	5.8	20.7	1	Klebsiella pneumoniae	Klebsiella pneumoniae	Klebsiella pneumoniae	Klebsiella pneumoniae	Klebsiella pneumoniae	Klebsiella pneumoniae	Klebsiella pneumoniae	Klebsiella pneumoniae	2016-08-10	2226	2185	2044	1927	2186	2162	1930	1902
3	14608	Klebsiella pneumoniae	3	NA	NA	1	83	positive	0	5	OUT	0	1	1	53200.7	2.4	11.9	1421.1	1	Klebsiella pneumoniae	Klebsiella pneumoniae	Klebsiella pneumoniae	Klebsiella pneumoniae	Klebsiella pneumoniae	Klebsiella pneumoniae	Klebsiella pneumoniae	Klebsiella pneumoniae	2016-08-12	2222	2205	2200	2151	2220	2141	2085	2071
3	14610	Klebsiella pneumoniae	3	NA	NA	1	84	positive	0	1	OUT	0	1	1	84380.5	5.1	9	903.2	1	Klebsiella pneumoniae	Klebsiella pneumoniae	Klebsiella pneumoniae	Klebsiella pneumoniae	Klebsiella pneumoniae	Klebsiella pneumoniae	Klebsiella pneumoniae	Klebsiella pneumoniae	2016-08-12	2090	1947	1837	1779	2126	2041	1996	1857
3	14621	Klebsiella pneumoniae	3	NA	NA	1	39	positive	0	2	OUT	0	1	1	55854.5	4.5	5.3	112.7	1	Klebsiella pneumoniae	Klebsiella pneumoniae	Klebsiella pneumoniae	Klebsiella pneumoniae	Klebsiella pneumoniae	Klebsiella pneumoniae	Enterobacter aerogenes	Otros	2016-08-31	1896	1847	1796	1739	1803	1740	1721	1688
3	14622	Klebsiella pneumoniae	3	NA	NA	1	77	positive	0	3	IN	0	1	1	29638.5	71.5	4.5	96.3	1	Klebsiella pneumoniae	Klebsiella pneumoniae	Klebsiella pneumoniae	Klebsiella pneumoniae	Klebsiella pneumoniae	Klebsiella pneumoniae	Klebsiella pneumoniae	Klebsiella pneumoniae	2016-09-06	1888	1874	1838	1734	1969	1899	1891	1854
3	14626	Klebsiella pneumoniae	3	NA	NA	1	88	positive	0	5	OUT	0	1	1	12000	18.7	227	9.8	1	Klebsiella pneumoniae	Klebsiella pneumoniae	Klebsiella pneumoniae	Klebsiella pneumoniae	NA	NA	NA	NA	2016-09-07	1883	1746	1724	1646	0	0	0	0
3	14648	Klebsiella pneumoniae	3	NA	NA	1	77	positive	0	2	OUT	0	1	1	20275.5	27.3	3.4	51	1	Klebsiella pneumoniae	Klebsiella pneumoniae	Klebsiella pneumoniae	Klebsiella pneumoniae	Klebsiella pneumoniae	Klebsiella pneumoniae	Klebsiella pneumoniae	Klebsiella pneumoniae	2016-09-20	2403	2366	2310	2133	2305	2202	2198	2060
3	14618	Enterococcus faecium	3	Pseudomonas aeruginosa	2	0	66	positive	0	2	OUT	0	1	1	18199.3	5.8	81.5	1126.8	1	Streptococcus anginosus	Streptococcus anginosus	Streptococcus anginosus	Streptococcus anginosus	Streptococcus anginosus	Streptococcus anginosus	Streptococcus anginosus	Streptococcus anginosus	2016-08-30	1459	1384	1344	1332	1605	1569	1519	1499
3	14673	Klebsiella oxytoca	3	Proteus vulgaris	3	1	78	positive	0	3	IN	0	1	1	44746.5	16.8	2.4	16.5	1	Klebsiella oxytoca	Otros	Otros	Otros	NA	NA	NA	Yersinia especies	2016-09-26	1930	1856	1790	1773	0	0	0	0			Raoultella	Raoultella	Raoultella
3	14426	Escherichia coli	3	Klebsiella pneumoniae	3	0	77	positive	0	3	IN	0	NA	1	77679,7	1,6	42,6	1522,9	1	NA	NA	NA	NA	NA	NA	NA	NA	2016-06-24	0	0	0	0	0	0	0	0
3	14429	Pseudomonas aeruginosa	3	Klebsiella oxytoca	3	1	82	positive	0	3	IN	0	1	1	35231.8	39.4	146	99.7	0	Pseudomonas aeruginosa	Pseudomonas aeruginosa	Pseudomonas aeruginosa	Pseudomonas aeruginosa	NA	NA	NA	NA	2016-06-27	1719	1690	1561	1445	0	0	0	0
3	14580	Staphylococcus aureus	3	Escherichia coli	3	0	85	positive	0	1	OUT	0	1	1	7542.2	11	48	8.3	1	NA	NA	NA	NA	NA	NA	NA	NA	2016-07-26	0	0	0	0	0	0	0	0
3	14441	Escherichia coli	3	Enterococcus faecalis	3	1	76	positive	0	5	OUT	0	1	1	61465.3	27.4	7.4	22.9	0	NA	NA	NA	NA	NA	NA	NA	NA	2016-07-04	0	0	0	0	0	0	0	0
3	14444	Enterobacter cloacae	2	NA	NA	1	87	positive	0	1	OUT	0	1	1	13100.9	3.8	9.8	191	1	NA	NA	NA	NA	NA	NA	NA	NA	2016-07-04	0	0	0	0	0	0	0	0
3	14435	Enterococcus faecalis	3	NA	NA	1	86	positive	0	1	OUT	0	1	1	6116.2	1.9	3.1	61.1	0	NA	NA	NA	NA	NA	NA	NA	NA	2016-06-29	0	0	0	0	0	0	0	0
3	14445	Enterococcus faecalis	3	NA	NA	1	86	positive	0	1	OUT	0	1	1	6321.09	26.8	7.7	1140.7	1	NA	NA	NA	NA	NA	NA	NA	NA	2016-07-04	0	0	0	0	0	0	0	0
3	14628	Enterococcus faecalis	3	NA	NA	1	90	positive	0	5	OUT	0	1	1	17168.4	0.4	10.3	952.4	1	NA	NA	NA	NA	NA	NA	NA	NA	2016-09-08	0	0	0	0	0	0	0	0
3	14424	Escherichia coli	3	NA	NA	1	64	positive	0	5	OUT	0	1	1	40793,2	4,3	168,2	295,3	1	Escherichia coli	Escherichia coli	Escherichia coli	Escherichia coli	Otros	Otros	Otros	Otros	2016-06-22	1597	1588	1552	1544	0	0	0	0
3	14438	Escherichia coli	3	NA	NA	0	78	positive	0	3	IN	0	1	6	7017.3	42.8	131	99.8	1	NA	NA	NA	NA	NA	NA	NA	NA	2016-06-30	0	0	0	0	0	0	0	0
3	14450	Escherichia coli	3	NA	NA	1	88	positive	0	3	IN	0	1	1	17646.6	1.5	8.3	560.7	1	NA	NA	NA	NA	NA	NA	NA	NA	2016-07-07	0	0	0	0	0	0	0	0
3	14452	Escherichia coli	3	NA	NA	1	69	positive	0	1	OUT	0	1	1	73459.2	24	20.3	12.3	1	NA	NA	NA	NA	NA	NA	NA	NA	2016-07-07	0	0	0	0	0	0	0	0
3	14456	Escherichia coli	2	NA	NA	0	73	positive	0	3	IN	0	1	1	12373.2	2.1	22.6	863.9	1	Achromobacter especies	Lactobacillus especies	Morganella morganii	Staphylococcus haemolyticus	NA	NA	NA	NA	2016-07-12	1178	1163	1119	1108	0	0	0	0
3	14461	Escherichia coli	3	NA	NA	1	64	positive	0	1	OUT	0	1	1	6512.2	9.4	20.2	22.5	1	NA	NA	NA	NA	NA	NA	NA	NA	2016-07-13	0	0	0	0	0	0	0	0
3	14499	Escherichia coli	3	NA	NA	1	72	positive	0	1	OUT	0	1	1	22260.9	0.54	6	0	1	NA	NA	NA	NA	Escherichia coli	Escherichia coli	Escherichia coli	Escherichia coli	2016-07-14	0	0	0	0	1782	1613	1534	1510
3	14573	Escherichia coli	3	NA	NA	0	71	positive	0	5	OUT	0	1	1	50076.9	35.6	18.9	892.8	1	NA	NA	NA	NA	NA	NA	NA	NA	2016-07-25	0	0	0	0	0	0	0	0
3	14577	Escherichia coli	3	NA	NA	1	60	positive	0	1	OUT	0	1	1	20788.7	3.1	5.8	5.7	1	NA	NA	NA	NA	NA	NA	NA	NA	2016-07-26	0	0	0	0	0	0	0	0
3	14590	Escherichia coli	3	NA	NA	0	56	positive	0	5	OUT	0	1	1	8009.6	0.1	12.8	1135.3	1	Citrobacter freundii	Otros	Otros	Otros	Klebsiella oxytoca	Otros	Otros	Escherichia coli	2016-07-29	1523	1505	1489	1451	1610	1544	1481	1480
3	14591	Escherichia coli	3	NA	NA	1	86	positive	0	1	OUT	0	1	1	8167.7	3.9	10.9	3.9	1	Klebsiella oxytoca	Citrobacter amalonaticus	Clostridium especies	Citrobacter amalonaticus	Klebsiella oxytoca	Otros	Otros	Escherichia coli	2016-07-29	1523	1505	1489	1451	1610	1544	1481	1480
3	14592	Escherichia coli	2	NA	NA	0	74	positive	0	1	OUT	0	1	1	20394.5	2.5	5.1	9.2	1	Escherichia coli	Escherichia coli	Escherichia coli	Escherichia coli	Escherichia coli	Klebsiella oxytoca	Otros	Klebsiella oxytoca	2016-07-29	1709	1687	1666	1575	1464	1461	1424	1410
3	14620	Escherichia coli	3	NA	NA	1	87	positive	0	3	IN	0	1	1	14159.1	2.1	23.8	650.9	1	NA	NA	Na	NA	NA	NA	NA	NA	2016-08-30	0	0	0	0	0	0	0	0
3	14624	Escherichia coli	3	NA	NA	1	19	positive	0	5	OUT	0	1	1	47582	44.4	35.8	876.9	1	NA	NA	NA	NA	NA	NA	NA	NA	2016-09-06	0	0	0	0	0	0	0	0
3	14627	Escherichia coli	2	NA	NA	1	86	positive	0	5	OUT	0	1	1	74459.4	1.5	14.3	241	1	NA	NA	NA	NA	NA	NA	NA	NA	2016-09-07	0	0	0	0	0	0	0	0
3	14650	Escherichia coli	3	NA	NA	1	57	positive	0	2	OUT	0	1	1	22220	1.2	14.5	149.5	1	NA	NA	NA	NA	NA	NA	NA	NA	2016-09-21	0	0	0	0	0	0	0	0
3	14674	Escherichia coli	3	NA	NA	1	59	positive	0	2	OUT	0	1	1	17230.6	5.7	4.1	55.6	1	NA	NA	NA	NA	NA	NA	NA	NA	2016-09-27	0	0	0	0	0	0	0	0
3	14678	Escherichia coli	3	NA	NA	0	89	positive	0	5	OUT	0	1	1	26222.2	8.4	25.9	1133.7	1	NA	NA	NA	NA	NA	NA	NA	NA	2016-09-29	0	0	0	0	0	0	0	0
3	14680	Escherichia coli	3	NA	NA	1	23	positive	0	3	IN	0	1	1	8293.6	1.2	36.1	125.9	1	NA	NA	NA	NA	NA	NA	NA	NA	2016-09-30	0	0	0	0	0	0	0	0
3	14682	Escherichia coli	3	NA	NA	1	55	positive	0	5	OUT	0	1	1	8567.7	41	7.5	3.9	1	NA	NA	NA	NA	NA	NA	NA	Yersinia especies	2016-10-02	0	0	0	0	0	0	0	0
3	14686	Escherichia coli	2	NA	NA	1	91	positive	0	5	OUT	0	1	1	20535.1	35.7	16.6	324	1	NA	NA	NA	NA	NA	NA	NA	NA	2016-10-05	0	0	0	0	0	0	0	0
3	14437	Klebsiella oxytoca	3	NA	NA	0	75	positive	0	1	OUT	0	1	2	37737.6	2.7	71	4665.5	1	Klebsiella oxytoca	Otros	Klebsiella oxytoca	Enterobacter aerogenes	NA	NA	NA	NA	2016-06-30	1705	1695	1668	1625	0	0	0	0			Raoultella
3	14442	Klebsiella pneumoniae	3	NA	NA	0	80	positive	0	5	OUT	0	1	1	24469.4	10.6	48.6	3771.3	1	NA	NA	NA	NA	Klebsiella pneumoniae	Klebsiella pneumoniae	Klebsiella pneumoniae	Klebsiella pneumoniae	2016-07-04	0	0	0	0	1789	1615	1550	1523
3	14629	Klebsiella pneumoniae	3	NA	NA	1	23	positive	0	2	OUT	0	1	1	41604	8.4	11.6	38.5	1	NA	NA	NA	NA	NA	NA	NA	Yersinia especies	2016-09-08	0	0	0	0	0	0	0	0
3	14625	Oligella urethralis	3	NA	NA	1	96	positive	0	3	IN	0	1	1	5891.8	179.3	84.9	54.4	1	NA	NA	NA	NA	NA	NA	NA	NA	2016-09-06	0	0	0	0	0	0	0	0										Oligella urethralis
3	14612	Staphylococcus haemolyticus	3	NA	NA	0	52	positive	0	2	OUT	0	1	1	5258.3	5.1	212.1	31.3	0	Staphylococcus haemolyticus	Staphylococcus haemolyticus	Staphylococcus haemolyticus	Staphylococcus haemolyticus	Staphylococcus haemolyticus	Staphylococcus haemolyticus	Staphylococcus haemolyticus	Staphylococcus haemolyticus	2016-08-17	1785	1506	1411	1383	1673	1621	1578	1341
3	14500	Streptococcus mitis	3	NA	NA	1	33	positive	0	3	IN	0	1	1	6082.9	2.4	3.1	2.5	1	Otros	Staphylococcus aureus	Otros	Otros	NA	NA	NA	NA	2016-07-14	1344	1337	1321	1305	0	0	0	0
4	14870	Enterobacter cloacae	3	Enterococcus faecalis	3	1	80	positive	0	1	OUT	1	1	1	5243.2	9.7	18.7	9.7	NA	Enterobacter especies	Enterobacter asburiae	Enterobacter cloacae	Enterobacter cloacae	Enterobacter cloacae	Enterobacter cloacae	Enterobacter asburiae	Enterobacter cloacae	2016-11-21	2127	2099	2077	2005	2115	2062	2019	1994	NA	NA	NA	NA	NA	NA	NA	NA	NA	NA
4	14997	Klebsiella oxytoca	3	Pseudomonas especies	3	0	39	positive	0	3	IN	1	NA	1	62341.2	1.6	2.4	2.2	NA	Klebsiella oxytoca	Klebsiella oxytoca	Otros	Klebsiella oxytoca	Klebsiella oxytoca	Klebsiella oxytoca	Otros	Klebsiella oxytoca	2016-11-17	2178	2084	2054	2050	2067	2044	1984	1956	Raoultella ornithinolytica	NA	NA	Raoultella ornithinolytica	NA	NA	NA	NA	NA	Pseudomonas putida
4	14841	Escherichia coli	3	Klebsiella pneumoniae	3	1	58	positive	0	2	OUT	0	NA	1	41277.2	0.5	9.9	1857.6	1	Klebsiella pneumoniae	Klebsiella pneumoniae	Escherichia coli	Escherichia coli	Klebsiella pneumoniae	Klebsiella pneumoniae	Klebsiella pneumoniae	Klebsiella pneumoniae	2016-11-15	2258	2182	2060	2049	2210	2193	2066	2034	NA	NA	NA	NA	NA	NA	NA	NA	NA	NA
4	14996	Klebsiella pneumoniae	3	Escherichia coli	3	1	48	positive	0	2	OUT	0	1	1	500000	0	0	0	0	Klebsiella pneumoniae	Klebsiella pneumoniae	Klebsiella pneumoniae	Klebsiella pneumoniae	Klebsiella pneumoniae	Klebsiella pneumoniae	Klebsiella pneumoniae	Klebsiella pneumoniae	2016-12-13	2286	2203	2081	2059	2258	2127	2106	2018	NA	NA	NA	NA	NA	NA	NA	NA	NA	NA
4	15013	Klebsiella oxytoca	3	Enterococcus faecium	3	1	81	positive	0	2	OUT	1	NA	1	5587.9	5.9	8.6	207.8	1	Klebsiella oxytoca	Klebsiella oxytoca	Otros	Klebsiella oxytoca	Otros	Otros	Otros	Klebsiella oxytoca	2016-12-20	1872	1822	1811	1804	1662	1501	1442	1441	Raoultella terrigena	NA	NA	Raoultella ornithinolytica	NA	Raoultella ornithinolytica	Raoultella ornithinolytica	NA	NA	NA
4	14847	Escherichia coli	3	Enterococcus faecalis	3	1	81	positive	0	1	OUT	1	1	1	36240.9	112	37.2	64.5	1	Escherichia coli	Escherichia coli	Escherichia coli	Escherichia coli	Escherichia coli	Escherichia coli	Escherichia coli	Escherichia coli	2016-11-15	2254	2226	2208	2172	2355	2241	2230	2221	NA	NA	NA	NA	NA	NA	NA	NA	NA	NA
4	14846	Enterobacter aerogenes	3	NA	NA	1	26	positive	0	1	OUT	0	1	1	24470.7	2.2	1412.4	477.6	1	Enterobacter aerogenes	Enterobacter aerogenes	Enterobacter aerogenes	Enterobacter aerogenes	Enterobacter aerogenes	Enterobacter aerogenes	Enterobacter aerogenes	Enterobacter aerogenes	2016-11-15	2335	2300	2278	2250	2225	2215	2102	2006	NA	NA	NA	NA	NA	NA	NA	NA	NA	NA
4	14883	Enterobacter aerogenes	3	NA	NA	1	32	positive	0	1	OUT	1	1	1	59914.1	53.3	10.3	45.7	1	Enterobacter aerogenes	Enterobacter aerogenes	Enterobacter aerogenes	Enterobacter aerogenes	Enterobacter aerogenes	Enterobacter aerogenes	Enterobacter aerogenes	Enterobacter aerogenes	2016-11-17	2184	2072	2004	1987	2230	2178	2167	2075	NA	NA	NA	NA	NA	NA	NA	NA	NA	NA
4	14926	Enterococcus faecalis	3	NA	NA	1	72	positive	0	2	OUT	0	1	1	19325.5	16.6	82	92.9	0	Enterococcus faecalis	Enterococcus faecalis	Enterococcus faecalis	Enterococcus faecalis	Enterococcus faecalis	Enterococcus faecalis	Enterococcus faecalis	Enterococcus faecalis	2016-11-25	2199	2164	2150	2099	2161	2141	2119	2109	NA	NA	NA	NA	NA	NA	NA	NA	NA	NA
4	14835	Enterococcus faecalis	3	NA	NA	1	36	positive	0	1	OUT	0	1	1	14333.2	10.2	7.7	10.9	NA	Enterococcus faecalis	Enterococcus faecalis	Enterococcus faecalis	Enterococcus faecalis	Enterococcus faecalis	Enterococcus faecalis	Enterococcus faecalis	Enterococcus faecalis	2016-11-14	1752	1635	1519	1471	2379	2305	2295	2290	NA	NA	NA	NA	NA	NA	NA	NA	NA	NA
4	15010	Enterococcus faecalis	3	NA	NA	0	47	positive	0	3	IN	1	NA	2	6458.5	16.4	41	18.9	NA	Enterococcus faecalis	Enterococcus faecalis	Enterococcus faecalis	Enterococcus faecalis	Enterococcus faecalis	Enterococcus faecalis	Enterococcus faecalis	Enterococcus faecalis	2016-12-21	2133	2126	2097	2096	2190	2152	2149	2000	NA	NA	NA	NA	NA	NA	NA	NA	NA	NA
4	14808	Escherichia coli	3	NA	NA	1	75	positive	0	1	OUT	0	1	1	19703.1	13.5	20.8	410.3	1	Escherichia coli	Escherichia coli	Escherichia coli	Escherichia coli	Escherichia coli	Escherichia coli	Escherichia coli	Escherichia coli	2016-11-14	2267	2265	2171	2168	2276	2229	2216	2183	NA	NA	NA	NA	NA	NA	NA	NA	NA	NA
4	14827	Escherichia coli	3	NA	NA	1	42	positive	0	3	IN	1	1	1	21948	0.9	40.9	151.9	1	Escherichia coli	Escherichia coli	Escherichia coli	Escherichia coli	Escherichia coli	Escherichia coli	Escherichia coli	Escherichia coli	2016-11-14	2272	2198	2155	2118	2209	2179	2102	2093	NA	NA	NA	NA	NA	NA	NA	NA	NA	NA
4	14830	Escherichia coli	3	NA	NA	1	78	positive	0	1	OUT	1	1	1	8115.7	0.4	71.2	595.8	1	Escherichia coli	Escherichia coli	Escherichia coli	Escherichia coli	Escherichia coli	Escherichia coli	Escherichia coli	Escherichia coli	2016-11-14	2291	2284	2241	2217	2294	2235	2230	2221	NA	NA	NA	NA	NA	NA	NA	NA	NA	NA
4	14833	Escherichia coli	3	NA	NA	1	16	positive	0	1	OUT	1	1	1	34892.7	3.7	18.9	803.1	1	Escherichia coli	Escherichia coli	Escherichia coli	Escherichia coli	Escherichia coli	Escherichia coli	Escherichia coli	Escherichia coli	2016-11-14	2223	2156	2147	2137	2254	2202	2118	2077	NA	NA	NA	NA	NA	NA	NA	NA	NA	NA
4	14836	Escherichia coli	3	NA	NA	0	81	positive	0	1	OUT	1	NA	1	16103.3	3.7	125.6	3778.5	1	Escherichia coli	Escherichia coli	Escherichia coli	Escherichia coli	Escherichia coli	Escherichia coli	Escherichia coli	Escherichia coli	2016-11-15	1715	1700	1610	1606	1707	1667	1482	1473	NA	NA	NA	NA	NA	NA	NA	NA	NA	NA
4	14837	Escherichia coli	3	NA	NA	0	71	positive	0	1	OUT	1	NA	1	6522.1	0.2	14.8	337.3	1	Escherichia coli	Escherichia coli	Escherichia coli	Escherichia coli	Escherichia coli	Escherichia coli	Escherichia coli	Escherichia coli	2016-11-15	2274	2263	2257	2219	2217	2221	2204	2190	NA	NA	NA	NA	NA	NA	NA	NA	NA	NA
4	14838	Escherichia coli	3	NA	NA	1	63	positive	0	1	OUT	0	1	1	6882.7	3.5	5.8	556.8	0	Escherichia coli	Escherichia coli	Escherichia coli	Escherichia coli	Escherichia coli	Escherichia coli	Escherichia coli	Escherichia coli	2016-11-17	2160	2088	2064	2049	2197	2143	2069	2036	NA	NA	NA	NA	NA	NA	NA	NA	NA	NA
4	14840	Escherichia coli	3	NA	NA	1	74	positive	0	1	OUT	0	1	1	23352.3	0.5	7.2	469.9	1	Escherichia coli	Escherichia coli	Escherichia coli	Escherichia coli	Escherichia coli	Escherichia coli	Escherichia coli	Escherichia coli	2016-11-15	2446	2338	2337	2326	2442	2305	2285	2251	NA	NA	NA	NA	NA	NA	NA	NA	NA	NA
4	14873	Escherichia coli	3	NA	NA	1	56	positive	0	1	OUT	1	1	1	24092.9	0.1	36.1	298.1	1	Escherichia coli	Escherichia coli	Escherichia coli	Escherichia coli	Escherichia coli	Escherichia coli	Escherichia coli	Escherichia coli	2016-11-21	2382	2248	2222	2214	2304	2217	2201	2195	NA	NA	NA	NA	NA	NA	NA	NA	NA	NA
4	14877	Escherichia coli	3	NA	NA	1	59	positive	0	1	OUT	0	1	1	6332.6	2.2	22.8	1668.2	0	Escherichia coli	Escherichia coli	Escherichia coli	Escherichia coli	Escherichia coli	Escherichia coli	Escherichia coli	Escherichia coli	2016-11-16	1936	1844	1801	1761	1863	1841	1783	1764	NA	NA	NA	NA	NA	NA	NA	NA	NA	NA
4	14879	Escherichia coli	3	NA	NA	0	73	positive	0	1	OUT	1	NA	1	370631	4.2	261.2	4571.3	1	Escherichia coli	Escherichia coli	Escherichia coli	Escherichia coli	Escherichia coli	Escherichia coli	Escherichia coli	Escherichia coli	2016-11-16	1590	1589	1578	1553	1815	1755	1708	1671	NA	NA	NA	NA	NA	NA	NA	NA	NA	NA
4	14884	Escherichia coli	3	NA	NA	0	78	positive	0	3	IN	1	NA	1	55745.2	3.9	36	5563.9	1	Escherichia coli	Escherichia coli	Escherichia coli	Escherichia coli	Escherichia coli	Escherichia coli	Escherichia coli	Escherichia coli	2016-12-05	1773	1750	1644	1641	1976	1934	1840	1821	NA	NA	NA	NA	NA	NA	NA	NA	NA	NA
4	14887	Escherichia coli	3	NA	NA	1	36	positive	0	2	OUT	0	1	1	19004.7	0.2	18.5	2725.7	1	Escherichia coli	Escherichia coli	Escherichia coli	Escherichia coli	Escherichia coli	Escherichia coli	Escherichia coli	Escherichia coli	2016-11-24	1912	1899	1895	1877	1947	1900	1876	1868	NA	NA	NA	NA	NA	NA	NA	NA	NA	NA
4	14889	Escherichia coli	3	NA	NA	1	58	positive	0	1	OUT	0	1	1	20190.2	0	12.8	290.7	1	Escherichia coli	Escherichia coli	Escherichia coli	Escherichia coli	Escherichia coli	Escherichia coli	Escherichia coli	Escherichia coli	2016-11-24	2287	2247	2197	2190	2300	2267	2255	2228	NA	NA	NA	NA	NA	NA	NA	NA	NA	NA
4	14894	Escherichia coli	3	NA	NA	1	63	positive	0	2	OUT	0	1	1	38221.8	7.5	2.8	55.2	1	Escherichia coli	Escherichia coli	Escherichia coli	Escherichia coli	Escherichia coli	Escherichia coli	Escherichia coli	Escherichia coli	2016-11-30	2427	2322	2309	2235	2357	2291	2286	2279	NA	NA	NA	NA	NA	NA	NA	NA	NA	NA
4	14895	Escherichia coli	3	NA	NA	1	59	positive	0	2	OUT	1	1	1	16798.6	0.4	4.1	251.2	1	Escherichia coli	Escherichia coli	Escherichia coli	Escherichia coli	Escherichia coli	Escherichia coli	Escherichia coli	Escherichia coli	2016-11-30	2256	2180	2122	2095	2257	2192	2177	2154	NA	NA	NA	NA	NA	NA	NA	NA	NA	NA
4	14927	Escherichia coli	3	NA	NA	1	34	positive	0	1	OUT	0	1	1	35047.3	4.2	128.6	131.6	1	Escherichia coli	Escherichia coli	Escherichia coli	Escherichia coli	Escherichia coli	Escherichia coli	Escherichia coli	Escherichia coli	2016-11-16	2179	2146	2079	2024	2127	2096	2079	2039	NA	NA	NA	NA	NA	NA	NA	NA	NA	NA
4	14928	Escherichia coli	3	NA	NA	1	22	positive	0	1	OUT	1	1	1	25460	21	18.1	520.3	1	Escherichia coli	Escherichia coli	Escherichia coli	Escherichia coli	Escherichia coli	Escherichia coli	Escherichia coli	Escherichia coli	2016-11-16	2015	2010	1925	1918	1905	1894	1871	1817	NA	NA	NA	NA	NA	NA	NA	NA	NA	NA
4	14935	Escherichia coli	3	NA	NA	1	41	positive	0	1	OUT	1	1	1	15158.6	1.2	55.1	506.9	1	Escherichia coli	Escherichia coli	Escherichia coli	Escherichia coli	Escherichia coli	Escherichia coli	Escherichia coli	Escherichia coli	2016-11-17	2018	2014	1985	1964	1837	1832	1796	1676	NA	NA	NA	NA	NA	NA	NA	NA	NA	NA
4	14962	Escherichia coli	3	NA	NA	1	46	positive	0	2	OUT	0	1	1	6204.5	3.9	3.5	653	1	Escherichia coli	Escherichia coli	Escherichia coli	Escherichia coli	Escherichia coli	Escherichia coli	Escherichia coli	Escherichia coli	2016-12-09	2200	2155	2141	2130	2153	2152	2143	2091	NA	NA	NA	NA	NA	NA	NA	NA	NA	NA
4	14964	Escherichia coli	3	NA	NA	1	70	positive	0	2	OUT	1	1	1	18750.4	2.2	108.3	1643.4	1	Escherichia coli	Escherichia coli	Escherichia coli	Escherichia coli	Escherichia coli	Escherichia coli	Escherichia coli	Escherichia coli	2016-12-09	2229	2184	2143	2100	2269	2231	2176	2174	NA	NA	NA	NA	NA	NA	NA	NA	NA	NA
4	14965	Escherichia coli	2	NA	NA	0	55	positive	0	3	IN	0	NA	1	17576.1	1.3	5.2	870.4	1	Escherichia coli	Escherichia coli	Escherichia coli	Escherichia coli	Escherichia coli	Escherichia coli	Escherichia coli	Escherichia coli	2016-11-17	2412	2372	2329	2302	2250	2250	2202	2201	NA	NA	NA	NA	NA	NA	NA	NA	NA	NA
4	14971	Escherichia coli	3	NA	NA	1	73	positive	0	3	IN	1	NA	3	72113.3	79.1	40	3738.5	0	Escherichia coli	Escherichia coli	Escherichia coli	Escherichia coli	Escherichia coli	Proteus mirabilis	Escherichia coli	Escherichia coli	2016-12-12	1941	1919	1915	1881	2041	1991	1978	1862	NA	NA	NA	NA	NA	NA	NA	NA	NA	NA
4	14973	Escherichia coli	3	NA	NA	1	39	positive	0	5	OUT	0	1	1	21107.1	7.1	58.6	1654	1	Escherichia coli	Escherichia coli	Escherichia coli	Escherichia coli	Escherichia coli	Escherichia coli	Escherichia coli	Escherichia coli	2016-12-13	2227	2092	2068	2066	2273	2225	2210	2189	NA	NA	NA	NA	NA	NA	NA	NA	NA	NA
4	14974	Escherichia coli	3	NA	NA	1	67	positive	0	2	OUT	0	1	1	12736	4.8	237.1	1680.5	1	Escherichia coli	Escherichia coli	Enterococcus faecium	Escherichia coli	Escherichia coli	Escherichia coli	Escherichia coli	Escherichia coli	2016-11-17	2171	2121	2113	2039	2313	2270	2206	2205	NA	NA	NA	NA	NA	NA	NA	NA	NA	NA
4	14993	Escherichia coli	3	NA	NA	1	45	positive	0	5	OUT	0	2	1	39662.6	1.4	19	204.9	1	Escherichia coli	Escherichia coli	Escherichia coli	Escherichia coli	Escherichia coli	Escherichia coli	Escherichia coli	Escherichia coli	2016-11-28	2238	2235	2210	2167	2308	2198	2170	2161	NA	NA	NA	NA	NA	NA	NA	NA	NA	NA
4	14994	Escherichia coli	3	NA	NA	0	66	positive	0	5	OUT	0	1	1	6723.4	0.8	80.5	483.3	1	Escherichia coli	Escherichia coli	Escherichia coli	Escherichia coli	Escherichia coli	Escherichia coli	Escherichia coli	Escherichia coli	2016-12-07	2091	2074	1946	1923	2166	2156	2070	2063	NA	NA	NA	NA	NA	NA	NA	NA	NA	NA
4	15000	Escherichia coli	3	NA	NA	1	55	positive	0	2	OUT	0	1	3	15921.7	11.6	3.2	61.1	1	Escherichia coli	Escherichia coli	Escherichia coli	Escherichia coli	Escherichia coli	Escherichia coli	Escherichia coli	Escherichia coli	2016-11-29	2348	2278	2268	2169	2223	2212	2144	2138	NA	NA	NA	NA	NA	NA	NA	NA	NA	NA
4	15008	Escherichia coli	3	NA	NA	1	47	positive	0	2	OUT	1	NA	1	22546.8	11.4	10.9	63.6	1	Escherichia coli	Escherichia coli	Escherichia coli	Escherichia coli	Escherichia coli	Escherichia coli	Escherichia coli	Escherichia coli	2016-12-15	2410	2370	2258	2254	2350	2279	2241	2209	NA	NA	NA	NA	NA	NA	NA	NA	NA	NA
4	15175	Escherichia coli	3	NA	NA	1	76	positive	0	2	OUT	1	NA	1	23441.8	2	4.9	575.2	1	Escherichia coli	Escherichia coli	Escherichia coli	Escherichia coli	Escherichia coli	Escherichia coli	Escherichia coli	Escherichia coli	2016-12-23	1872	1800	1720	1537	2015	1997	1966	1831	NA	NA	NA	NA	NA	NA	NA	NA	NA	NA
4	15177	Escherichia coli	3	NA	NA	1	53	positive	0	2	OUT	0	NA	1	19053.2	3.6	29	623.6	1	Escherichia coli	Escherichia coli	Escherichia coli	Escherichia coli	Escherichia coli	Escherichia coli	Escherichia coli	Escherichia coli	2016-12-21	2417	2332	2327	2219	2344	2267	2191	2159	NA	NA	NA	NA	NA	NA	NA	NA	NA	NA
4	15328	Escherichia coli	3	NA	NA	1	74	positive	0	2	OUT	0	NA	1	13836.8	51.6	24.8	61.8	1	Escherichia coli	Escherichia coli	Escherichia coli	Escherichia coli	Escherichia coli	Escherichia coli	Escherichia coli	Escherichia coli	2017-01-09	2175	2106	2002	1977	2212	2155	2106	2070	NA	NA	NA	NA	NA	NA	NA	NA	NA	NA
4	15329	Escherichia coli	3	NA	NA	1	63	positive	0	2	OUT	0	NA	1	6436.7	0.6	39.3	2382.7	1	Escherichia coli	Escherichia coli	Escherichia coli	Escherichia coli	Escherichia coli	Escherichia coli	Escherichia coli	Escherichia coli	2017-01-11	2116	2081	2066	2056	2394	2263	2259	2222	NA	NA	NA	NA	NA	NA	NA	NA	NA	NA
4	15330	Escherichia coli	3	NA	NA	1	61	positive	0	3	IN	0	NA	1	6468.7	0.5	2.8	651.1	1	Escherichia coli	Escherichia coli	Escherichia coli	Escherichia coli	Escherichia coli	Escherichia coli	Escherichia coli	Escherichia coli	2017-01-09	2222	2218	2190	2173	2241	2203	2092	2063	NA	NA	NA	NA	NA	NA	NA	NA	NA	NA
4	15334	Escherichia coli	3	NA	NA	1	28	positive	0	1	OUT	1	NA	1	12520.4	12.8	41.2	62	1	Escherichia coli	Escherichia coli	Escherichia coli	Escherichia coli	Escherichia coli	Escherichia coli	Escherichia coli	Escherichia coli	2017-01-09	2298	2204	2200	2182	2324	2320	2281	2253	NA	NA	NA	NA	NA	NA	NA	NA	NA	NA
4	14839	Escherichia coli	3	NA	NA	1	28	positive	0	1	OUT	0	1	1	23258.9	9.4	1.7	5.9	NA	Escherichia coli	Escherichia coli	Escherichia coli	Escherichia coli	Escherichia coli	Escherichia coli	Escherichia coli	Escherichia coli	2016-11-15	2254	2224	2184	2166	2262	2198	2130	2095	NA	NA	NA	NA	NA	NA	NA	NA	NA	NA
4	14842	Escherichia coli	3	NA	NA	0	65	positive	0	1	OUT	1	NA	1	18296.8	8.7	54.1	24.5	NA	Escherichia coli	Escherichia coli	Escherichia coli	Escherichia coli	Escherichia coli	Escherichia coli	Escherichia coli	Escherichia coli	2016-11-15	2327	2265	2229	2143	2262	2198	2130	2095	NA	NA	NA	NA	NA	NA	NA	NA	NA	NA
4	14843	Escherichia coli	3	NA	NA	1	17	positive	0	2	OUT	0	1	1	21627.2	7.9	1.5	6.4	NA	Escherichia coli	Escherichia coli	Escherichia coli	Escherichia coli	Escherichia coli	Escherichia coli	Escherichia coli	Escherichia coli	2016-11-15	2055	1988	1957	1841	1991	1989	1904	1840	NA	NA	NA	NA	NA	NA	NA	NA	NA	NA
4	14844	Escherichia coli	3	NA	NA	1	68	positive	0	1	OUT	1	1	1	28688.9	3.5	31.1	4	NA	Escherichia coli	Escherichia coli	Escherichia coli	Escherichia coli	Escherichia coli	Escherichia coli	Escherichia coli	Escherichia coli	2016-11-15	2301	2192	2174	2166	2431	2261	2229	2218	NA	NA	NA	NA	NA	NA	NA	NA	NA	NA
4	14874	Escherichia coli	3	NA	NA	1	40	positive	0	3	IN	0	1	1	5793.7	10.5	9.7	17.6	NA	Escherichia coli	Escherichia coli	Escherichia coli	Escherichia coli	Escherichia coli	Escherichia coli	Escherichia coli	Escherichia coli	2016-11-21	2169	2155	2213	2102	2317	2221	2218	2150	NA	NA	NA	NA	NA	NA	NA	NA	NA	NA
4	14880	Escherichia coli	3	NA	NA	1	44	positive	0	1	OUT	1	1	1	12659.8	6.3	11.7	15.3	NA	Escherichia coli	Escherichia coli	Escherichia coli	Escherichia coli	Escherichia coli	Escherichia coli	Escherichia coli	Escherichia coli	2016-11-16	2331	2322	2320	2135	2244	2242	2196	2171	NA	NA	NA	NA	NA	NA	NA	NA	NA	NA
4	14881	Escherichia coli	3	NA	NA	1	64	positive	0	1	OUT	1	1	1	13036.3	2.9	8.9	11	NA	Escherichia coli	Escherichia coli	Escherichia coli	Escherichia coli	Escherichia coli	Escherichia coli	Escherichia coli	Escherichia coli	2016-11-16	2283	2195	2154	2097	2086	2045	1994	1947	NA	NA	NA	NA	NA	NA	NA	NA	NA	NA
4	14891	Escherichia coli	3	NA	NA	1	68	positive	0	2	OUT	0	1	1	15125.3	1.7	0.4	10.3	NA	Escherichia coli	Escherichia coli	Escherichia coli	Escherichia coli	Escherichia coli	Escherichia coli	Escherichia coli	Escherichia coli	2016-11-30	2374	2302	2302	2299	2310	2274	2256	2248	NA	NA	NA	NA	NA	NA	NA	NA	NA	NA
4	14955	Escherichia coli	3	NA	NA	1	47	positive	0	1	OUT	1	1	1	7113.8	2.2	62.6	14.8	NA	Escherichia coli	Escherichia coli	Escherichia coli	Escherichia coli	Escherichia coli	Escherichia coli	Escherichia coli	Escherichia coli	2016-11-11	2432	2332	2284	2265	2403	2331	2188	2158	NA	NA	NA	NA	NA	NA	NA	NA	NA	NA
4	14956	Escherichia coli	3	NA	NA	1	81	positive	0	2	OUT	1	1	1	9052.6	1	17.5	17.5	NA	Escherichia coli	Escherichia coli	Escherichia coli	Escherichia coli	Escherichia coli	Escherichia coli	Escherichia coli	Escherichia coli	2016-11-16	2314	2282	2210	2166	2360	2301	2294	2285	NA	NA	NA	NA	NA	NA	NA	NA	NA	NA
4	14957	Escherichia coli	3	NA	NA	1	20	positive	0	1	OUT	1	1	1	27250.6	27.6	28.2	35.9	NA	Escherichia coli	Escherichia coli	Escherichia coli	Escherichia coli	Escherichia coli	Escherichia coli	Escherichia coli	Escherichia coli	2016-11-17	2167	2139	2046	2025	2258	2120	2117	2114	NA	NA	NA	NA	NA	NA	NA	NA	NA	NA
4	14958	Escherichia coli	3	NA	NA	1	57	positive	0	1	OUT	1	1	1	34609.7	4.9	6.3	10.1	NA	Escherichia coli	Escherichia coli	Escherichia coli	Escherichia coli	Escherichia coli	Escherichia coli	Escherichia coli	Escherichia coli	2016-11-17	2204	2143	2111	2004	2378	2330	2251	2221	NA	NA	NA	NA	NA	NA	NA	NA	NA	NA
4	14960	Escherichia coli	3	NA	NA	1	30	positive	0	1	OUT	0	1	1	37848.9	15.1	10.2	4.1	NA	Escherichia coli	Escherichia coli	Escherichia coli	Escherichia coli	Escherichia coli	Escherichia coli	Escherichia coli	Escherichia coli	2016-11-17	2371	2361	2360	2344	2281	2231	2170	2167	NA	NA	NA	NA	NA	NA	NA	NA	NA	NA
4	14961	Escherichia coli	3	NA	NA	1	75	positive	0	2	OUT	0	1	1	22263.2	5.4	3.2	22	NA	Escherichia coli	Escherichia coli	Escherichia coli	Escherichia coli	Escherichia coli	Escherichia coli	Escherichia coli	Escherichia coli	2016-12-09	2372	2273	2253	2218	2378	2264	2258	2258	NA	NA	NA	NA	NA	NA	NA	NA	NA	NA
4	14991	Escherichia coli	3	NA	NA	0	26	positive	0	1	OUT	1	1	1	23258.9	9.4	1.7	5.9	NA	Escherichia coli	Escherichia coli	Escherichia coli	Escherichia coli	Escherichia coli	Escherichia coli	Escherichia coli	Escherichia coli	2016-11-15	2333	2317	2293	2254	2395	2347	2336	2291	NA	NA	NA	NA	NA	NA	NA	NA	NA	NA
4	14992	Escherichia coli	3	NA	NA	1	79	positive	0	2	OUT	0	1	1	9491.2	1.6	14.5	6.8	NA	Escherichia coli	Escherichia coli	Escherichia coli	Escherichia coli	Escherichia coli	Escherichia coli	Escherichia coli	Escherichia coli	2016-12-11	2408	2279	2264	2238	2398	2304	2277	2252	NA	NA	NA	NA	NA	NA	NA	NA	NA	NA
4	14999	Escherichia coli	3	NA	NA	1	33	positive	0	1	OUT	1	1	1	52767.7	4	13.7	14.9	NA	Escherichia coli	Escherichia coli	Escherichia coli	Escherichia coli	Escherichia coli	Escherichia coli	Escherichia coli	Escherichia coli	2016-11-16	2262	2181	2057	2050	2147	2145	2137	2104	NA	NA	NA	NA	NA	NA	NA	NA	NA	NA
4	15005	Escherichia coli	3	NA	NA	1	81	positive	0	3	IN	0	NA	3	19462	12.8	33.9	36.2	NA	Escherichia coli	Escherichia coli	Escherichia coli	Escherichia coli	Escherichia coli	Escherichia coli	Escherichia coli	Escherichia coli	2016-12-13	2349	2321	2299	2285	2299	2293	2290	2278	NA	NA	NA	NA	NA	NA	NA	NA	NA	NA
4	15007	Escherichia coli	3	NA	NA	1	75	positive	0	2	OUT	1	NA	1	11765.5	12.8	6	21.6	NA	Escherichia coli	Escherichia coli	Escherichia coli	Escherichia coli	Escherichia coli	Escherichia coli	Escherichia coli	Escherichia coli	2016-12-14	2230	2213	2205	2203	2304	2301	2224	2197	NA	NA	NA	NA	NA	NA	NA	NA	NA	NA
4	15012	Escherichia coli	3	NA	NA	1	35	positive	0	2	OUT	1	NA	1	23035.6	12.8	0.6	9.3	NA	Escherichia coli	Escherichia coli	Escherichia coli	Escherichia coli	Escherichia coli	Escherichia coli	Escherichia coli	Escherichia coli	2016-12-22	2342	2317	2310	2293	2333	2317	2259	2217	NA	NA	NA	NA	NA	NA	NA	NA	NA	NA
4	15333	Escherichia coli	3	NA	NA	0	65	positive	0	1	OUT	0	NA	1	6380.6	3.1	5.1	10.9	NA	Escherichia coli	Escherichia coli	Escherichia coli	Escherichia coli	Escherichia coli	Escherichia coli	Escherichia coli	Escherichia coli	2017-01-09	2229	2278	2229	2215	2357	2271	2265	2198	NA	NA	NA	NA	NA	NA	NA	NA	NA	NA
4	15720	Escherichia coli	3	NA	NA	1	24	positive	0	1	OUT	1	1	1	16926.9	18.9	116.6	10.6	NA	Escherichia coli	Escherichia coli	Escherichia coli	Escherichia coli	Escherichia coli	Escherichia coli	Escherichia coli	Escherichia coli	2016-11-15	2007	1953	1915	1884	2442	2305	2285	2251	NA	NA	NA	NA	NA	NA	NA	NA	NA	NA
4	14848	Proteus mirabilis	3	NA	NA	0	38	positive	0	1	OUT	0	NA	1	10097.4	0.4	20.2	267.9	1	Proteus mirabilis	Proteus mirabilis	Proteus mirabilis	Proteus mirabilis	Proteus mirabilis	Proteus mirabilis	Proteus mirabilis	Proteus mirabilis	2016-11-15	2046	1823	1810	1801	2136	1913	1891	1882	NA	NA	NA	NA	NA	NA	NA	NA	NA	NA
4	15006	Morganella morganii	3	NA	NA	1	84	positive	0	2	OUT	0	NA	1	11325.4	10.9	11.2	432.7	1	Morganella morganii	Morganella morganii	Morganella morganii	Morganella morganii	Morganella morganii	Morganella morganii	Morganella morganii	Morganella morganii	2016-12-13	1975	1937	1887	1797	1934	1866	1854	1724	NA	NA	NA	NA	NA	NA	NA	NA	NA	NA
4	15326	Providencia stuartii	3	NA	NA	0	84	positive	0	3	IN	1	NA	2	12968.1	1.2	9.3	1256.2	1	Providencia stuartii	Providencia stuartii	Providencia stuartii	Providencia stuartii	Providencia stuartii	Providencia stuartii	Providencia stuartii	Providencia stuartii	2017-01-05	1973	1872	1846	1828	2183	2120	2073	2045	NA	NA	NA	NA	NA	NA	NA	NA	NA	NA
4	14809	Klebsiella pneumoniae	3	NA	NA	1	51	positive	0	1	OUT	1	1	1	57071.4	5.4	1.3	60.6	1	Klebsiella pneumoniae	Klebsiella pneumoniae	Klebsiella pneumoniae	Klebsiella pneumoniae	Klebsiella pneumoniae	Klebsiella pneumoniae	Klebsiella pneumoniae	Klebsiella pneumoniae	2016-11-14	2202	2175	2139	2052	2327	2265	2143	2108	NA	NA	NA	NA	NA	NA	NA	NA	NA	NA
4	14832	Klebsiella pneumoniae	3	NA	NA	1	62	positive	0	1	OUT	1	1	1	111553	20.9	61.4	53.1	1	Klebsiella pneumoniae	Klebsiella pneumoniae	Klebsiella pneumoniae	Klebsiella pneumoniae	Klebsiella pneumoniae	Klebsiella pneumoniae	Klebsiella pneumoniae	Klebsiella pneumoniae	2016-11-14	2269	2261	2236	2043	2219	2215	2187	2008	NA	NA	NA	NA	NA	NA	NA	NA	NA	NA
4	14849	Klebsiella pneumoniae	3	NA	NA	0	68	positive	0	1	OUT	0	NA	1	7908.2	7.1	17.4	503.2	1	Klebsiella pneumoniae	Klebsiella pneumoniae	Klebsiella pneumoniae	Klebsiella pneumoniae	Klebsiella pneumoniae	Klebsiella pneumoniae	Klebsiella pneumoniae	Klebsiella pneumoniae	2016-11-15	1837	1549	1534	1502	2102	2046	2036	2034	NA	NA	NA	NA	NA	NA	NA	NA	NA	NA
4	14850	Klebsiella pneumoniae	3	NA	NA	1	73	positive	0	3	IN	0	1	1	48323.4	12.1	45.7	8056.9	1	Klebsiella pneumoniae	Klebsiella pneumoniae	Klebsiella pneumoniae	Klebsiella pneumoniae	Klebsiella pneumoniae	Klebsiella pneumoniae	Klebsiella pneumoniae	Klebsiella pneumoniae	2016-11-17	1880	1818	1777	1762	1751	1675	1604	1567	NA	NA	NA	NA	NA	NA	NA	NA	NA	NA
4	14869	Klebsiella pneumoniae	3	NA	NA	1	80	positive	0	2	OUT	1	1	1	20712.6	18.5	16.2	83.2	1	Klebsiella pneumoniae	Klebsiella pneumoniae	Klebsiella pneumoniae	Klebsiella pneumoniae	Klebsiella pneumoniae	Klebsiella pneumoniae	Klebsiella pneumoniae	Klebsiella pneumoniae	2016-11-21	2115	2091	2082	1963	2349	2282	2259	2130	NA	NA	NA	NA	NA	NA	NA	NA	NA	NA
4	14875	Klebsiella pneumoniae	3	NA	NA	1	62	positive	0	3	IN	1	1	1	63987.8	215.2	11.3	49.5	1	Klebsiella pneumoniae	Klebsiella pneumoniae	Klebsiella pneumoniae	Klebsiella pneumoniae	Klebsiella pneumoniae	Klebsiella pneumoniae	Klebsiella pneumoniae	Klebsiella pneumoniae	2016-11-21	2064	1910	1842	1815	2163	1944	1930	1918	NA	NA	NA	NA	NA	NA	NA	NA	NA	NA
4	14876	Klebsiella pneumoniae	3	NA	NA	1	91	positive	0	1	OUT	1	1	1	81173.9	2.4	14.5	506.3	1	Klebsiella pneumoniae	Klebsiella pneumoniae	Klebsiella pneumoniae	Klebsiella pneumoniae	Klebsiella pneumoniae	Klebsiella pneumoniae	Klebsiella pneumoniae	Klebsiella pneumoniae	2016-11-17	2157	2134	2131	2089	2021	2016	1984	1855	NA	NA	NA	NA	NA	NA	NA	NA	NA	NA
4	14882	Klebsiella pneumoniae	3	NA	NA	1	68	positive	0	1	OUT	1	1	1	20944.5	7.1	19.4	52.5	1	Klebsiella pneumoniae	Klebsiella pneumoniae	Klebsiella pneumoniae	Klebsiella pneumoniae	Klebsiella pneumoniae	Klebsiella pneumoniae	Klebsiella pneumoniae	Klebsiella pneumoniae	2016-11-16	2431	2241	2230	2208	2317	2299	2268	2198	NA	NA	NA	NA	NA	NA	NA	NA	NA	NA
4	14886	Klebsiella pneumoniae	2	NA	NA	0	80	positive	0	3	IN	1	NA	1	37981.2	1.7	20.1	283.7	1	Klebsiella pneumoniae	Klebsiella pneumoniae	Klebsiella pneumoniae	Klebsiella pneumoniae	Klebsiella pneumoniae	Klebsiella pneumoniae	Klebsiella pneumoniae	Klebsiella pneumoniae	2016-12-05	2112	1989	1966	1963	2189	2081	2034	2023	NA	NA	NA	NA	NA	NA	NA	NA	NA	NA
4	14892	Klebsiella oxytoca	3	NA	NA	1	80	positive	0	2	OUT	0	1	1	36583.9	9.9	3.1	76.8	1	Klebsiella oxytoca	Klebsiella oxytoca	Klebsiella oxytoca	Klebsiella oxytoca	Klebsiella oxytoca	Klebsiella oxytoca	Klebsiella oxytoca	Klebsiella oxytoca	2016-11-30	2329	2324	2230	2094	2362	2244	2137	2010	NA	NA	NA	NA	NA	NA	NA	NA	NA	NA
4	14896	Klebsiella pneumoniae	3	NA	NA	1	45	positive	0	2	OUT	0	1	1	46542	42	22.9	86.3	1	Klebsiella pneumoniae	Klebsiella pneumoniae	Klebsiella pneumoniae	Klebsiella pneumoniae	Klebsiella pneumoniae	Klebsiella pneumoniae	Klebsiella pneumoniae	Klebsiella pneumoniae	2016-11-28	2331	2284	2240	2182	2358	2325	2315	2213	NA	NA	NA	NA	NA	NA	NA	NA	NA	NA
4	14925	Klebsiella pneumoniae	3	NA	NA	1	78	positive	0	2	OUT	1	1	1	76740.9	3.2	9.7	2347.8	1	Klebsiella pneumoniae	Klebsiella pneumoniae	Klebsiella pneumoniae	Klebsiella pneumoniae	Klebsiella pneumoniae	Klebsiella pneumoniae	Klebsiella pneumoniae	Klebsiella pneumoniae	2016-11-25	2204	2053	2034	1936	2222	2147	2143	2055	NA	NA	NA	NA	NA	NA	NA	NA	NA	NA
4	14966	Klebsiella pneumoniae	3	NA	NA	0	54	positive	0	2	OUT	0	NA	1	12062.9	0.8	16	629.7	1	Klebsiella pneumoniae	Klebsiella pneumoniae	Klebsiella pneumoniae	Klebsiella pneumoniae	Klebsiella pneumoniae	Klebsiella pneumoniae	Klebsiella pneumoniae	Klebsiella pneumoniae	2016-11-28	2214	2204	2202	2076	2226	2196	2180	2085	NA	NA	NA	NA	NA	NA	NA	NA	NA	NA
4	14968	Klebsiella pneumoniae	3	NA	NA	0	54	positive	0	2	OUT	0	NA	1	7298.5	0.9	6.7	1077.4	1	Klebsiella pneumoniae	Klebsiella pneumoniae	Klebsiella pneumoniae	Klebsiella pneumoniae	Klebsiella pneumoniae	Klebsiella pneumoniae	Klebsiella pneumoniae	Klebsiella pneumoniae	2016-12-12	2208	2018	2011	1977	2251	2239	2137	2024	NA	NA	NA	NA	NA	NA	NA	NA	NA	NA
4	14972	Klebsiella pneumoniae	3	NA	NA	0	25	positive	0	2	OUT	0	NA	1	18620	8.2	115.2	732.5	1	Klebsiella pneumoniae	Klebsiella pneumoniae	Klebsiella pneumoniae	Klebsiella pneumoniae	Klebsiella pneumoniae	Klebsiella pneumoniae	Klebsiella pneumoniae	Klebsiella pneumoniae	2016-12-09	2270	2171	2157	2096	1957	1934	1904	1896	NA	NA	NA	NA	NA	NA	NA	NA	NA	NA
4	15009	Klebsiella oxytoca	3	NA	NA	1	80	positive	0	2	OUT	1	NA	1	22800	2.2	49.4	431.5	1	Klebsiella oxytoca	Klebsiella oxytoca	Klebsiella oxytoca	Klebsiella oxytoca	Klebsiella oxytoca	Klebsiella oxytoca	Klebsiella oxytoca	Klebsiella oxytoca	2016-12-16	1917	1795	1779	1739	2129	2000	1963	1814	NA	NA	NA	NA	NA	NA	NA	NA	NA	NA
4	15176	Klebsiella pneumoniae	3	NA	NA	1	48	positive	0	2	OUT	0	NA	1	33275.1	1.7	5.2	160.3	1	Klebsiella pneumoniae	Klebsiella pneumoniae	Escherichia coli	Klebsiella pneumoniae	Escherichia coli	Klebsiella pneumoniae	Escherichia coli	Klebsiella pneumoniae	2016-12-21	2158	2079	2065	2059	2085	2063	2062	2044	NA	NA	NA	NA	NA	NA	NA	NA	NA	NA
4	15332	Klebsiella pneumoniae	3	NA	NA	1	82	positive	0	1	OUT	1	NA	1	30137.2	4.1	44.9	634.5	1	Klebsiella pneumoniae	Klebsiella pneumoniae	Klebsiella pneumoniae	Klebsiella pneumoniae	Klebsiella pneumoniae	Klebsiella pneumoniae	Klebsiella pneumoniae	Klebsiella pneumoniae	2017-01-09	2107	2012	1964	1931	2001	1979	1921	1877	NA	NA	NA	NA	NA	NA	NA	NA	NA	NA
4	14998	Klebsiella pneumoniae	3	NA	NA	1	64	positive	0	3	IN	0	1	1	35475.5	3.5	26.3	12.4	NA	Klebsiella pneumoniae	Klebsiella pneumoniae	Klebsiella pneumoniae	Klebsiella pneumoniae	Klebsiella pneumoniae	Klebsiella pneumoniae	Klebsiella pneumoniae	Klebsiella pneumoniae	2016-11-17	2296	2290	2232	2168	2310	2296	2279	2069	NA	NA	NA	NA	NA	NA	NA	NA	NA	NA
4	15011	Klebsiella pneumoniae	3	NA	NA	1	27	positive	0	2	OUT	0	NA	1	48662.3	8.5	24.4	37.9	NA	Klebsiella pneumoniae	Klebsiella pneumoniae	Klebsiella pneumoniae	Klebsiella pneumoniae	Klebsiella pneumoniae	Klebsiella pneumoniae	Klebsiella pneumoniae	Klebsiella pneumoniae	2016-12-22	2357	2337	2302	2182	2318	2301	2204	2167	NA	NA	NA	NA	NA	NA	NA	NA	NA	NA
4	15327	Klebsiella pneumoniae	3	NA	NA	1	72	positive	0	2	OUT	0	NA	1	16938.3	50.1	4.4	24.9	NA	Klebsiella pneumoniae	Klebsiella pneumoniae	Klebsiella pneumoniae	Klebsiella pneumoniae	Klebsiella pneumoniae	Klebsiella pneumoniae	Klebsiella pneumoniae	Klebsiella pneumoniae	2017-01-09	2318	2291	2261	2169	2362	2214	2202	2141	NA	NA	NA	NA	NA	NA	NA	NA	NA	NA
4	14888	Raoultella ornithinolytica	3	NA	NA	1	68	positive	0	2	OUT	0	1	1	27387.2	1.2	30.9	529.1	1	Otros	Otros	Otros	Otros	Otros	Otros	Otros	Otros	2016-11-28	1980	1963	1915	1910	1932	1930	1886	1867	Raoultella ornithinolytica	Raoultella ornithinolytica	Raoultella ornithinolytica	Raoultella ornithinolytica	Raoultella ornithinolytica	Raoultella ornithinolytica	Raoultella ornithinolytica	Raoultella ornithinolytica	Raoultella ornithinolytica	NA
4	15004	Pseudomonas aeruginosa	3	NA	NA	0	65	positive	0	2	OUT	0	NA	1	7316.6	6.2	2.5	29.5	NA	Pseudomonas aeruginosa	Pseudomonas aeruginosa	Pseudomonas aeruginosa	Pseudomonas aeruginosa	Pseudomonas aeruginosa	Pseudomonas aeruginosa	Pseudomonas aeruginosa	Pseudomonas aeruginosa	2016-12-07	2355	2310	2214	2207	2323	2248	2222	2072	NA	NA	NA	NA	NA	NA	NA	NA	NA	NA
4	15003	Serratia marcescens	3	NA	NA	0	54	positive	0	2	OUT	0	1	1	98748.2	0.8	2.5	136.6	1	Serratia marcescens	Serratia marcescens	Serratia marcescens	Serratia marcescens	Serratia marcescens	Serratia marcescens	Serratia marcescens	Serratia marcescens	2016-12-09	2147	2139	2087	2052	2095	2019	1996	1902	NA	NA	NA	NA	NA	NA	NA	NA	NA	NA
4	14967	Klebsiella oxytoca	3	Enterococcus faecalis	3	0	43	positive	0	2	OUT	0	NA	1	24963.2	1.2	10.1	0.6	NA	Pseudomonas especies	Pseudomonas especies	Pseudomonas especies	Pseudomonas especies	Pseudomonas especies	Pseudomonas especies	Pseudomonas especies	Pseudomonas especies	2016-11-28	2296	1943	1926	1903	2335	1937	1900	1881	NA	NA	NA	NA	NA	NA	NA	NA	NA	NA
4	14829	Klebsiella pneumoniae	3	NA	NA	1	77	positive	0	1	OUT	1	1	1	16223.6	11	1254.7	42.1	0	Aerococcus especies	Aerococcus especies	Aerococcus especies	Aeromonas especies	NA	NA	NA	NA	2016-11-14	2228	2179	2024	1847	0	0	0	0	NA	NA	NA	NA	NA	NA	NA	NA	NA	NA
4	15014	Enterococcus faecium	3	NA	NA	0	92	positive	0	3	IN	1	NA	1	8732.2	1.8	57.8	171.6	1	Enterococcus faecium	Enterococcus faecium	Enterococcus faecium	Otros	Enterococcus faecium	Otros	Enterococcus faecium	Enterococcus faecium	2016-12-21	1519	1368	1258	1235	1425	1335	1303	1272	NA	NA	NA	NA	Arthrobacter nasophocae	NA	Mycobacterium lentileflavum	NA	NA	NA
4	14878	Escherichia coli	3	NA	NA	0	70	positive	0	2	OUT	1	NA	1	5136.3	10	77.4	6237.5	0	NA	NA	NA	NA	NA	NA	NA	NA	2016-11-16	0	0	0	0	0	0	0	0	NA	NA	NA	NA	NA	NA	NA	NA	NA	NA
4	14969	Escherichia coli	3	NA	NA	0	34	positive	0	5	OUT	1	NA	1	27267.5	2.5	19.1	1836.9	1	Escherichia coli	Escherichia coli	Escherichia coli	Escherichia coli	Otros	Escherichia coli	Otros	Otros	2016-12-12	1481	1396	1373	1338	1299	1174	1165	1137	Mycobacterium lentiflavum	Mycobacterium lentiflavum	NA	NA	NA	Myroides odoratus	NA	NA	NA	NA
4	15001	Escherichia coli	3	NA	NA	1	75	positive	0	2	OUT	0	1	1	6382.4	6.4	27.4	4789.6	1	Escherichia coli	Escherichia coli	Escherichia coli	Escherichia coli	Escherichia coli	Escherichia coli	Escherichia coli	Escherichia coli	2016-11-28	1681	1668	1598	1434	1676	1656	1530	1481	NA	NA	NA	NA	NA	NA	NA	NA	NA	NA
4	15002	Escherichia coli	3	NA	NA	0	68	positive	0	2	OUT	1	1	3	43447.2	1.3	8.2	493.7	1	Pseudomonas especies	Otros	Pseudomonas especies	Otros	Otros	Pseudomonas especies	Pseudomonas especies	Streptococcus especies	2016-11-29	1344	1337	1275	1272	1350	1254	1189	1152	NA	NA	Mycobacterium lentiflavum	NA	Clavispora lusitaniae	Mycobacterium lentiflavum	NA	NA	NA	NA
4	15174	Escherichia coli	3	NA	NA	1	55	positive	0	3	IN	0	NA	1	30137	1.8	11.4	764.5	1	Escherichia coli	Escherichia coli	Escherichia coli	Escherichia coli	Escherichia coli	Escherichia coli	Escherichia coli	Escherichia coli	2016-12-12	1633	1460	1427	1396	1597	1581	1579	1504	NA	NA	NA	NA	NA	NA	NA	NA	NA	NA
5	15522	Enterobacter especies	3	NA	NA	1	76	positive	0	1	OUT	1	1	1	8483.3	1.4	12.7	106.9	1	NA	NA	NA	NA	Enterobacter especies	Enterobacter asburiae	Enterobacter cloacae	Enterobacter asburiae	2017-01-09	0	0	0	0	2101	2033	1966	1957	NA	NA	NA	NA	NA	NA	NA	NA	Enterobacter kobei	NA
5	15481	Klebsiella oxytoca	3	NA	NA	1	57	positive	0	3	IN	0	1	1	40678.1	11.3	11.3	56.5	1	Klebsiella pneumoniae	Klebsiella pneumoniae	Klebsiella pneumoniae	Klebsiella pneumoniae	Klebsiella pneumoniae	Klebsiella pneumoniae	Klebsiella pneumoniae	Klebsiella pneumoniae	2016-12-30	2287	2239	2232	2075	2269	2201	2159	2094	NA	NA	NA	NA	NA	NA	NA	NA	NA	NA
5	15420	Pseudomonas especies	3	NA	NA	0	82	positive	0	1	OUT	1	1	1	14801.3	2.8	24.6	16.4	1	Pseudomonas especies	Pseudomonas especies	Pseudomonas especies	Pseudomonas especies	Pseudomonas especies	Pseudomonas especies	Pseudomonas especies	Pseudomonas especies	2016-12-19	1974	1948	1940	1893	1974	1897	1873	1752	NA	NA	NA	NA	NA	NA	NA	NA	Pseudomonas fluorescens	NA
5	15432	Escherichia coli	3	Klebsiella oxytoca	3	1	81	positive	0	3	IN	1	1	1	19586.6	305	20.5	2919.6	1	Escherichia coli	Escherichia coli	Escherichia coli	Escherichia coli	Escherichia coli	Escherichia coli	Escherichia coli	Escherichia coli	2016-12-19	1897	1752	1701	1673	1948	1864	1752	1701	NA	NA	NA	NA	NA	NA	NA	NA	NA	NA
5	15505	Citrobacter koseri	3	NA	NA	1	18	positive	0	1	OUT	1	1	1	27623.7	45.8	13.9	44.6	1	Citrobacter koseri	Clostridium especies	Citrobacter koseri	Citrobacter koseri	Citrobacter koseri	Citrobacter koseri	Citrobacter koseri	Salmonella especies	2017-01-04	1980	1896	1895	1883	1879	1707	1625	1597	NA	NA	NA	NA	NA	NA	NA	NA	NA	NA
5	15531	Citrobacter freundii	3	NA	NA	1	62	positive	0	3	IN	0	1	1	5530	3.5	1.2	8.5	1	Citrobacter freundii	Citrobacter freundii	Citrobacter freundii	Citrobacter freundii	Citrobacter freundii	Citrobacter freundii	Citrobacter freundii	Citrobacter freundii	2016-11-21	1973	1962	1944	1911	1849	1824	1713	1711	NA	NA	NA	NA	NA	NA	NA	NA	NA	NA
5	15543	Enterobacter cloacae	3	NA	NA	0	76	positive	0	1	OUT	1	1	1	14193.1	7.5	66.5	235.5	1	Enterobacter cloacae	Enterobacter cloacae	Enterobacter cloacae	Enterobacter cloacae	NA	NA	NA	NA	2016-08-23	1978	1769	1721	1700	0	0	0	0	NA	NA	NA	NA	NA	NA	NA	NA	NA	NA
5	15482	Enterococcus faecalis	3	NA	NA	0	69	positive	0	3	IN	1	1	1	10019.7	0.6	7	125.6	0	Enterococcus faecalis	Enterococcus faecalis	Enterococcus faecalis	Enterococcus faecalis	Enterococcus faecalis	Enterococcus faecalis	Enterococcus faecalis	Enterococcus faecalis	2017-01-03	2103	2092	2043	2040	2045	1968	1918	1864	NA	NA	NA	NA	NA	NA	NA	NA	NA	NA
5	15530	Enterococcus faecalis	3	NA	NA	1	40	positive	0	3	IN	0	1	1	8723	2	14.6	0.6	0	Enterococcus faecalis	Enterococcus faecalis	Enterococcus faecalis	Enterococcus faecalis	Enterococcus faecalis	Enterococcus faecalis	Enterococcus faecalis	Enterococcus faecalis	2016-11-11	1892	1808	1651	1651	1952	1949	1938	1885	NA	NA	NA	NA	NA	NA	NA	NA	NA	NA
5	15200	Escherichia coli	3	NA	NA	1	66	positive	0	1	OUT	1	1	1	24923.3	3.9	23.9	1420.3	1	Escherichia coli	Escherichia coli	Escherichia coli	Escherichia coli	Escherichia coli	Escherichia coli	Escherichia coli	Escherichia coli	2016-12-19	2018	1952	1940	1921	2165	1995	1834	1673	NA	NA	NA	NA	NA	NA	NA	NA	NA	NA
5	15202	Escherichia coli	3	NA	NA	1	36	positive	0	1	OUT	1	1	1	30380.6	0.9	20.6	2184.3	1	Escherichia coli	Escherichia coli	Escherichia coli	Escherichia coli	Escherichia coli	Escherichia coli	Escherichia coli	Escherichia coli	2016-12-19	1995	1864	1834	1735	1974	1893	1873	1752	NA	NA	NA	NA	NA	NA	NA	NA	NA	NA
5	15419	Escherichia coli	3	NA	NA	0	47	positive	0	1	OUT	1	1	1	44210	0.9	13.3	15.2	1	Escherichia coli	Escherichia coli	Escherichia coli	Escherichia coli	Escherichia coli	Escherichia coli	Escherichia coli	Escherichia coli	2016-12-19	2165	2153	2059	1998	2145	2072	2061	1979	NA	NA	NA	NA	NA	NA	NA	NA	NA	NA
5	15421	Escherichia coli	3	NA	NA	1	42	positive	0	1	OUT	1	1	1	44146.7	1.7	35.1	172.7	1	Escherichia coli	Escherichia coli	Escherichia coli	Escherichia coli	Escherichia coli	Escherichia coli	Escherichia coli	Escherichia coli	2016-12-19	2072	2021	1971	1873	2061	2018	1998	1864	NA	NA	NA	NA	NA	NA	NA	NA	NA	NA
5	15422	Escherichia coli	3	NA	NA	1	33	positive	0	1	OUT	1	1	1	8981.8	19.7	24.6	25.5	1	Escherichia coli	Escherichia coli	Escherichia coli	Escherichia coli	Escherichia coli	Escherichia coli	Escherichia coli	Escherichia coli	2016-12-20	2366	2287	2197	2183	2248	2231	2145	2113	NA	NA	NA	NA	NA	NA	NA	NA	NA	NA
5	15424	Escherichia coli	3	NA	NA	1	76	positive	0	3	IN	1	1	1	29244.7	34.8	51.5	61.4	1	Escherichia coli	Escherichia coli	Escherichia coli	Escherichia coli	Escherichia coli	Escherichia coli	Escherichia coli	Escherichia coli	2016-12-20	2300	2247	2231	2191	2201	2098	2061	1998	NA	NA	NA	NA	NA	NA	NA	NA	NA	NA
5	15425	Escherichia coli	3	NA	NA	1	64	positive	0	1	OUT	1	1	1	26996.7	0.2	10.6	151.6	1	Escherichia coli	Escherichia coli	Escherichia coli	Escherichia coli	Escherichia coli	Escherichia coli	Escherichia coli	Escherichia coli	2016-12-20	2245	2145	2140	2092	2224	2159	2176	2011	NA	NA	NA	NA	NA	NA	NA	NA	NA	NA
5	15426	Escherichia coli	3	NA	NA	1	55	positive	0	2	OUT	1	1	1	12752.2	4.5	13.2	33.5	1	Escherichia coli	Escherichia coli	Escherichia coli	Escherichia coli	Escherichia coli	Escherichia coli	Escherichia coli	Escherichia coli	2016-12-20	2122	2104	2098	2094	2197	2145	1979	1673	NA	NA	NA	NA	NA	NA	NA	NA	NA	NA
5	15429	Escherichia coli	3	NA	NA	1	82	positive	0	1	OUT	1	1	1	21209.6	4.1	18.3	95.4	1	Escherichia coli	Escherichia coli	Escherichia coli	Escherichia coli	Escherichia coli	Escherichia coli	Escherichia coli	Escherichia coli	2016-12-20	2201	2076	2070	2063	2080	2061	2059	1940	NA	NA	NA	NA	NA	NA	NA	NA	NA	NA
5	15430	Escherichia coli	3	NA	NA	1	83	positive	0	1	OUT	1	1	1	191970	0.2	21	107.2	1	Escherichia coli	Escherichia coli	Escherichia coli	Escherichia coli	Escherichia coli	Escherichia coli	Escherichia coli	Escherichia coli	2016-12-20	2344	2248	2159	2113	2366	2224	2145	2020	NA	NA	NA	NA	NA	NA	NA	NA	NA	NA
5	15431	Escherichia coli	3	NA	NA	1	73	positive	0	1	OUT	1	1	1	22065.4	4.3	20.4	55	1	Escherichia coli	Escherichia coli	Escherichia coli	Escherichia coli	Escherichia coli	Escherichia coli	Escherichia coli	Escherichia coli	2016-12-20	2080	2067	2061	1979	2063	2053	2018	1931	NA	NA	NA	NA	NA	NA	NA	NA	NA	NA
5	15433	Escherichia coli	3	NA	NA	1	79	positive	0	1	OUT	1	1	1	28778	4.5	19.7	304.3	1	Escherichia coli	Escherichia coli	Escherichia coli	Escherichia coli	Escherichia coli	Escherichia coli	Escherichia coli	Escherichia coli	2016-12-20	2223	2167	2068	2060	2076	1985	1845	1820	NA	NA	NA	NA	NA	NA	NA	NA	NA	NA
5	15442	Escherichia coli	3	NA	NA	1	78	positive	0	1	OUT	1	1	1	29915.5	6.4	143.5	388.8	1	Escherichia coli	Escherichia coli	Escherichia coli	Escherichia coli	Escherichia coli	Escherichia coli	Escherichia coli	Escherichia coli	2016-12-21	2094	2027	1957	1953	2212	2184	2166	2007	NA	NA	NA	NA	NA	NA	NA	NA	NA	NA
5	15447	Escherichia coli	3	NA	NA	1	74	positive	0	1	OUT	1	1	1	16151	4.7	11.6	35.2	1	Escherichia coli	Escherichia coli	Escherichia coli	Escherichia coli	Escherichia coli	Escherichia coli	Escherichia coli	Escherichia coli	2016-12-22	2212	2212	2206	2182	2020	2104	1962	1887	NA	NA	NA	NA	NA	NA	NA	NA	NA	NA
5	15467	Escherichia coli	3	NA	NA	1	30	positive	0	1	OUT	1	1	1	44529.6	1.3	33.2	1625.3	1	Escherichia coli	Escherichia coli	Escherichia coli	Escherichia coli	Escherichia coli	Escherichia coli	Escherichia coli	Escherichia coli	2016-12-27	2007	1956	1922	1882	2040	2023	1929	1887	NA	NA	NA	NA	NA	NA	NA	NA	NA	NA
5	15471	Escherichia coli	3	NA	NA	1	22	positive	0	1	OUT	1	1	1	22710.2	33	23.2	181.7	1	Escherichia coli	Escherichia coli	Escherichia coli	Escherichia coli	Escherichia coli	Escherichia coli	Escherichia coli	Escherichia coli	2016-12-27	2182	2139	2077	2038	1786	1769	1780	1608	NA	NA	NA	NA	NA	NA	NA	NA	NA	NA
5	15480	Escherichia coli	3	NA	NA	0	74	positive	0	3	IN	1	1	1	34490.2	1.6	35.9	629.3	1	Escherichia coli	Escherichia coli	Escherichia coli	Escherichia coli	Escherichia coli	Escherichia coli	Escherichia coli	Escherichia coli	2016-12-30	2058	1955	1947	1865	2164	2095	2078	2027	NA	NA	NA	NA	NA	NA	NA	NA	NA	NA
5	15491	Escherichia coli	3	NA	NA	1	30	positive	0	1	OUT	1	1	1	11169.6	7.5	60.5	2825.1	1	Escherichia coli	Escherichia coli	Escherichia coli	Escherichia coli	Escherichia coli	Escherichia coli	Escherichia coli	Escherichia coli	2017-01-03	2182	2161	2147	2129	2214	2119	2096	2052	NA	NA	NA	NA	NA	NA	NA	NA	NA	NA
5	15493	Escherichia coli	3	NA	NA	1	22	positive	0	1	OUT	1	1	1	73202.2	9.6	10.9	43.9	1	Escherichia coli	Escherichia coli	Escherichia coli	Escherichia coli	Escherichia coli	Escherichia coli	Escherichia coli	Escherichia coli	2016-01-03	2221	2156	2141	2118	2074	2002	1969	1936	NA	NA	NA	NA	NA	NA	NA	NA	NA	NA
5	15496	Escherichia coli	3	NA	NA	0	62	positive	0	1	OUT	1	1	1	20060.5	17.3	32.5	94.1	1	Escherichia coli	Escherichia coli	Escherichia coli	Escherichia coli	Escherichia coli	Escherichia coli	Escherichia coli	Escherichia coli	2016-01-03	2292	2170	2149	2144	2299	2238	2218	2146	NA	NA	NA	NA	NA	NA	NA	NA	NA	NA
5	15497	Escherichia coli	3	NA	NA	0	89	positive	0	1	OUT	1	1	1	40204.4	1	201.5	295.9	1	Escherichia coli	Escherichia coli	Escherichia coli	Escherichia coli	Escherichia coli	Escherichia coli	Escherichia coli	Escherichia coli	2017-01-03	2377	2295	2222	2197	2251	2159	2158	2145	NA	NA	NA	NA	NA	NA	NA	NA	NA	NA
5	15500	Escherichia coli	3	NA	NA	1	73	positive	0	1	OUT	1	1	1	16840.2	3.9	43	26.7	1	Escherichia coli	Escherichia coli	Escherichia coli	Escherichia coli	Escherichia coli	Escherichia coli	Escherichia coli	Escherichia coli	2017-01-04	2011	1905	1705	1695	2251	2118	2072	2071	NA	NA	NA	NA	NA	NA	NA	NA	NA	NA
5	15501	Escherichia coli	3	NA	NA	1	71	positive	0	1	OUT	1	1	1	39680.4	2.2	8.7	351.6	1	Escherichia coli	Escherichia coli	Escherichia coli	Escherichia coli	Escherichia coli	Escherichia coli	Escherichia coli	Escherichia coli	2017-01-04	2177	2117	2034	2033	2049	2043	1869	1852	NA	NA	NA	NA	NA	NA	NA	NA	NA	NA
5	15504	Escherichia coli	3	NA	NA	0	63	positive	0	1	OUT	1	1	1	23666.4	1.7	63.5	427.1	1	Escherichia coli	Escherichia coli	Escherichia coli	Escherichia coli	Escherichia coli	Escherichia coli	Escherichia coli	Escherichia coli	2017-01-04	2167	1975	1965	1939	2100	2047	1995	1861	NA	NA	NA	NA	NA	NA	NA	NA	NA	NA
5	15507	Escherichia coli	3	NA	NA	1	71	positive	0	3	IN	0	1	1	7690.7	0.8	34.2	1858.2	1	Escherichia coli	Escherichia coli	Escherichia coli	Escherichia coli	Escherichia coli	Escherichia coli	Escherichia coli	Escherichia coli	2016-01-04	1996	1867	1818	1647	2018	1942	1855	1810	NA	NA	NA	NA	NA	NA	NA	NA	NA	NA
5	15508	Escherichia coli	3	NA	NA	1	67	positive	0	1	OUT	0	1	1	14255.5	11.4	24.3	13.5	1	Escherichia coli	Escherichia coli	Escherichia coli	Escherichia coli	Escherichia coli	Escherichia coli	Escherichia coli	Escherichia coli	2017-01-04	2167	2088	1893	1890	2085	1905	1873	1859	NA	NA	NA	NA	NA	NA	NA	NA	NA	NA
5	15511	Escherichia coli	3	NA	NA	1	83	positive	0	1	OUT	1	1	1	32292.4	3.6	16.6	66.2	1	Escherichia coli	Escherichia coli	Escherichia coli	Escherichia coli	Escherichia coli	Escherichia coli	Escherichia coli	Serratia especies	2017-01-05	2227	2147	2134	2125	1912	1883	1857	1780	NA	NA	NA	NA	NA	NA	NA	NA	NA	NA
5	15514	Escherichia coli	3	NA	NA	1	58	positive	0	1	OUT	1	1	1	49863.4	10.8	22.7	455.5	1	Escherichia coli	Escherichia coli	Escherichia coli	Escherichia coli	Escherichia coli	Escherichia coli	Escherichia coli	Escherichia coli	2017-01-05	2250	2250	2229	2171	1907	1857	1726	1709	NA	NA	NA	NA	NA	NA	NA	NA	NA	NA
5	15515	Escherichia coli	3	NA	NA	1	58	positive	0	3	IN	1	1	1	15668.8	3.2	85.4	840.3	1	Escherichia coli	Escherichia coli	Escherichia coli	Escherichia coli	Escherichia coli	Escherichia coli	Escherichia coli	Escherichia coli	2016-01-05	2058	1942	1888	1871	1756	1578	1576	1557	NA	NA	NA	NA	NA	NA	NA	NA	NA	NA
5	15517	Escherichia coli	3	NA	NA	1	63	positive	0	1	OUT	1	1	1	35366.7	1.8	28.4	572.2	1	Escherichia coli	Escherichia coli	Escherichia coli	Escherichia coli	Escherichia coli	Escherichia coli	Escherichia coli	Escherichia coli	2017-01-05	2118	2047	2040	2009	1838	1767	1723	1700	NA	NA	NA	NA	NA	NA	NA	NA	NA	NA
5	15521	Escherichia coli	3	NA	NA	0	76	positive	0	3	IN	0	1	1	26144.3	1.2	32.4	1843.3	1	Escherichia coli	Escherichia coli	Escherichia coli	Escherichia coli	Escherichia coli	Escherichia coli	Escherichia coli	Escherichia coli	2017-01-05	2174	2023	2009	1924	2019	1892	1801	1690	NA	NA	NA	NA	NA	NA	NA	NA	NA	NA
5	15523	Escherichia coli	3	NA	NA	1	89	positive	0	1	OUT	1	1	1	17789	1.4	32.5	583.3	1	Escherichia coli	Escherichia coli	Escherichia coli	Escherichia coli	Escherichia coli	Escherichia coli	Escherichia coli	Escherichia coli	2017-01-09	1856	1850	1786	1781	2121	2054	2032	1944	NA	NA	NA	NA	NA	NA	NA	NA	NA	NA
5	15524	Escherichia coli	3	NA	NA	0	70	positive	0	1	OUT	1	1	1	28372.5	6.2	21.5	75.1	1	Escherichia coli	Escherichia coli	Escherichia coli	Escherichia coli	Escherichia coli	Escherichia coli	Escherichia coli	Escherichia coli	2017-01-09	2242	2241	2206	2122	2289	2283	2226	2175	NA	NA	NA	NA	NA	NA	NA	NA	NA	NA
5	15525	Escherichia coli	3	NA	NA	1	49	positive	0	1	OUT	1	1	1	21960.5	10	10.8	48.9	1	Escherichia coli	Escherichia coli	Escherichia coli	Escherichia coli	Escherichia coli	Escherichia coli	Escherichia coli	Escherichia coli	2017-01-09	2200	2195	2180	2136	2299	2228	2204	2203	NA	NA	NA	NA	NA	NA	NA	NA	NA	NA
5	15526	Escherichia coli	3	NA	NA	1	81	positive	0	1	OUT	1	1	1	29392.9	12.3	22	26.2	1	Escherichia coli	Escherichia coli	Escherichia coli	Escherichia coli	Escherichia coli	Escherichia coli	Escherichia coli	Escherichia coli	2017-01-09	2203	2203	2202	2151	2228	2224	2216	2191	NA	NA	NA	NA	NA	NA	NA	NA	NA	NA
5	15527	Escherichia coli	3	NA	NA	1	80	positive	0	1	OUT	1	1	1	21773.9	4	22.4	162.9	1	Escherichia coli	Escherichia coli	Escherichia coli	Escherichia coli	Escherichia coli	Escherichia coli	Escherichia coli	Escherichia coli	2017-01-09	2156	2153	2087	2009	2240	2180	2130	2115	NA	NA	NA	NA	NA	NA	NA	NA	NA	NA
5	15528	Escherichia coli	3	NA	NA	0	81	positive	0	3	IN	1	1	1	22965.5	0.5	24.8	650.9	1	Escherichia coli	Escherichia coli	Escherichia coli	Escherichia coli	Escherichia coli	Escherichia coli	Escherichia coli	Escherichia coli	2017-01-09	2302	2211	2194	2172	2105	2097	2088	2066	NA	NA	NA	NA	NA	NA	NA	NA	NA	NA
5	15529	Escherichia coli	3	NA	NA	0	54	positive	0	3	IN	1	1	1	18235.4	28.8	12.3	71.8	1	Escherichia coli	Escherichia coli	Escherichia coli	Escherichia coli	Escherichia coli	Escherichia coli	Escherichia coli	Escherichia coli	2017-01-09	2245	2203	2203	2144	2158	2144	2139	2062	NA	NA	NA	NA	NA	NA	NA	NA	NA	NA
5	15532	Escherichia coli	3	NA	NA	0	40	positive	0	3	IN	0	1	1	48504.9	14.2	268.8	61.6	1	Escherichia coli	Escherichia coli	Escherichia coli	Escherichia coli	Escherichia coli	Escherichia coli	Escherichia coli	Escherichia coli	2016-11-24	1811	1764	1736	1677	2085	1957	1948	1933	NA	NA	NA	NA	NA	NA	NA	NA	NA	NA
5	15533	Escherichia coli	3	NA	NA	1	48	positive	0	3	IN	0	1	1	5339.3	4.8	145.6	145.6	1	Escherichia coli	Escherichia coli	Escherichia coli	Escherichia coli	Escherichia coli	Escherichia coli	Escherichia coli	Escherichia coli	2016-11-23	2115	2107	2070	1987	2266	2200	2196	2053	NA	NA	NA	NA	NA	NA	NA	NA	NA	NA
5	15536	Escherichia coli	3	NA	NA	1	39	positive	0	3	IN	0	1	1	40928.4	7.5	26.3	136.3	1	Escherichia coli	Serratia especies	Escherichia coli	Escherichia coli	Escherichia coli	Escherichia coli	Escherichia coli	Escherichia coli	2016-09-16	2250	2138	2136	2133	2392	2303	2236	2187	NA	NA	NA	NA	NA	NA	NA	NA	NA	NA
5	15537	Escherichia coli	3	NA	NA	1	48	positive	0	3	IN	0	1	3	43150.7	1.7	731	1216.6	1	Escherichia coli	Escherichia coli	Escherichia coli	Escherichia coli	Escherichia coli	Escherichia coli	Escherichia coli	Escherichia coli	2016-09-20	2245	2203	2195	2151	2204	2158	2.13	1097	NA	NA	NA	NA	NA	NA	NA	NA	NA	NA
5	15538	Escherichia coli	3	NA	NA	0	61	positive	0	3	IN	0	1	1	6020.1	1.6	1.4	5	1	Escherichia coli	Escherichia coli	Escherichia coli	Escherichia coli	Escherichia coli	Escherichia coli	Escherichia coli	Escherichia coli	2016-10-03	1855	1844	1832	1808	1867	1776	1772	1770	NA	NA	NA	NA	NA	NA	NA	NA	NA	NA
5	15483	Escherichia coli	3	NA	NA	1	85	positive	0	1	OUT	1	1	1	36169.7	15.9	14	1409.8	NA	Escherichia coli	Escherichia coli	Escherichia coli	Escherichia coli	Escherichia coli	Escherichia coli	Escherichia coli	Escherichia coli	2017-01-03	2149	2110	1985	1966	2007	1984	1959	1917	NA	NA	NA	NA	NA	NA	NA	NA	NA	NA
5	15449	Proteus mirabilis	3	NA	NA	1	22	positive	0	1	OUT	1	1	1	64192.9	8.5	17	19.3	1	Proteus mirabilis	Proteus mirabilis	Proteus mirabilis	Proteus especies	Proteus mirabilis	Proteus mirabilis	Proteus mirabilis	Proteus mirabilis	2016-12-22	2341	2184	2163	2149	2207	2201	2164	2078	NA	NA	NA	NA	NA	NA	NA	NA	NA	NA
5	15539	Proteus mirabilis	3	NA	NA	0	46	positive	0	3	IN	0	1	3	23368	2.7	14.3	1263.8	1	NA	NA	NA	NA	Proteus mirabilis	Proteus mirabilis	Proteus mirabilis	Proteus mirabilis	2016-10-03	0	0	0	0	1898	1894	1874	1824	NA	NA	NA	NA	NA	NA	NA	NA	NA	NA
5	14946	Klebsiella pneumoniae	3	NA	NA	1	20	positive	0	1	OUT	1	2	1	59147	7.8	9.3	176.3	1	Klebsiella pneumoniae	Klebsiella pneumoniae	Klebsiella pneumoniae	Klebsiella pneumoniae	Klebsiella pneumoniae	Klebsiella pneumoniae	Klebsiella pneumoniae	Klebsiella pneumoniae	2016-12-19	2224	2063	2053	1931	2245	2140	2014	1979	NA	NA	NA	NA	NA	NA	NA	NA	NA	NA
5	15417	Klebsiella pneumoniae	3	NA	NA	1	20	positive	0	1	OUT	1	1	1	59147.3	7.8	9.3	176.3	1	Klebsiella pneumoniae	Klebsiella pneumoniae	Klebsiella pneumoniae	Klebsiella pneumoniae	Klebsiella pneumoniae	Klebsiella pneumoniae	Klebsiella pneumoniae	Klebsiella pneumoniae	2016-12-19	2224	2063	2053	1931	2245	2140	2014	1179	NA	NA	NA	NA	NA	NA	NA	NA	NA	NA
5	15463	Klebsiella pneumoniae	3	NA	NA	1	50	positive	0	1	OUT	1	1	1	11437.2	21.6	10	225.1	1	Klebsiella pneumoniae	Klebsiella pneumoniae	Klebsiella pneumoniae	Klebsiella pneumoniae	Klebsiella pneumoniae	Klebsiella pneumoniae	Klebsiella pneumoniae	Klebsiella pneumoniae	2016-12-22	1836	1816	1614	1604	1956	1897	1868	1614	NA	NA	NA	NA	NA	NA	NA	NA	NA	NA
5	15473	Klebsiella pneumoniae	3	NA	NA	1	72	positive	0	1	OUT	1	1	1	19045.2	0.8	13.1	236.4	1	Klebsiella pneumoniae	Klebsiella pneumoniae	Klebsiella pneumoniae	Klebsiella pneumoniae	Klebsiella pneumoniae	Klebsiella pneumoniae	Klebsiella pneumoniae	Klebsiella pneumoniae	2016-12-28	2021	2003	1918	1887	2104	2057	1962	1958	NA	NA	NA	NA	NA	NA	NA	NA	NA	NA
5	15479	Klebsiella oxytoca	3	NA	NA	0	70	positive	0	3	IN	1	1	2	22414.4	1.2	37.3	16.3	1	Klebsiella oxytoca	Klebsiella oxytoca	Klebsiella oxytoca	Klebsiella ornithinolytica	Klebsiella ornithinolytica	Klebsiella oxytoca	Klebsiella ornithinolytica	Klebsiella oxytoca	2016-12-30	2207	2117	2090	2088	2149	2104	2035	2009	NA	NA	NA	NA	NA	NA	NA	NA	NA	NA
5	15489	Klebsiella pneumoniae	3	NA	NA	1	32	positive	0	1	OUT	1	1	1	29013.3	9.3	45	551.2	1	Klebsiella pneumoniae	Klebsiella pneumoniae	Klebsiella pneumoniae	Klebsiella pneumoniae	Klebsiella pneumoniae	Klebsiella pneumoniae	Klebsiella pneumoniae	Klebsiella pneumoniae	2016-01-03	2349	2286	2073	2070	2257	2134	2116	2002	NA	NA	NA	NA	NA	NA	NA	NA	NA	NA
5	15494	Klebsiella pneumoniae	3	NA	NA	1	21	positive	0	1	OUT	1	1	1	14809.7	9.7	26.9	11.2	1	Klebsiella pneumoniae	Klebsiella pneumoniae	Klebsiella pneumoniae	Klebsiella pneumoniae	Klebsiella pneumoniae	Klebsiella pneumoniae	Klebsiella pneumoniae	Klebsiella pneumoniae	2016-01-03	2229	2070	2023	1916	2027	1968	1890	1791	NA	NA	NA	NA	NA	NA	NA	NA	NA	NA
5	15495	Klebsiella pneumoniae	3	NA	NA	1	85	positive	0	1	OUT	1	1	1	2655780	50.8	5.6	82.7	1	Klebsiella pneumoniae	Klebsiella pneumoniae	Klebsiella pneumoniae	Klebsiella pneumoniae	Klebsiella pneumoniae	Klebsiella pneumoniae	Klebsiella pneumoniae	Klebsiella pneumoniae	2016-01-03	2206	2186	2111	2072	2295	2236	2158	2138	NA	NA	NA	NA	NA	NA	NA	NA	NA	NA
5	15498	Klebsiella pneumoniae	2	NA	NA	1	18	positive	0	1	OUT	1	1	1	37043.4	15.3	5.1	8.1	1	Klebsiella pneumoniae	Klebsiella pneumoniae	Klebsiella pneumoniae	Klebsiella pneumoniae	Klebsiella pneumoniae	Klebsiella pneumoniae	Klebsiella pneumoniae	Klebsiella pneumoniae	2017-01-03	2054	2017	1889	1839	1823	1733	1732	1674	NA	NA	NA	NA	NA	NA	NA	NA	NA	NA
5	15502	Klebsiella pneumoniae	3	NA	NA	1	77	positive	0	1	OUT	1	1	1	55101.9	45.7	7.8	53.9	1	Klebsiella pneumoniae	Klebsiella pneumoniae	Klebsiella pneumoniae	Klebsiella pneumoniae	Enterobacter cloacae	Kosakonia kowanii	Klebsiella pneumoniae	Klebsiella pneumoniae	2017-01-04	1835	1812	1693	1691	1514	1448	1356	1342	NA	NA	NA	NA	NA	NA	NA	NA	NA	NA
5	15509	Klebsiella pneumoniae	3	NA	NA	1	42	positive	0	3	IN	0	1	1	26765.9	8.5	7.1	8.2	1	Klebsiella pneumoniae	Enterobacter aerogenes	Klebsiella pneumoniae	Klebsiella ornithinolytica	Klebsiella pneumoniae	Klebsiella pneumoniae	Klebsiella especies	Klebsiella especies	2017-01-04	1892	1735	1503	1502	2198	2124	1961	1903	NA	NA	NA	NA	NA	NA	NA	NA	NA	NA
5	15477	Enterobacter aerogenes	3	NA	NA	0	74	positive	0	3	IN	1	1	2	23435.4	0	27.4	456.4	1	Klebsiella pneumoniae	Klebsiella pneumoniae	Klebsiella pneumoniae	Klebsiella pneumoniae	Klebsiella pneumoniae	Klebsiella pneumoniae	Klebsiella pneumoniae	Klebsiella pneumoniae	2016-12-30	1844	1469	1455	1454	2020	1995	1880	1868	NA	NA	NA	NA	NA	NA	NA	NA	NA	NA
5	15545	Escherichia coli	2	Klebsiella pneumoniae	2	1	73	positive	0	3	IN	1	1	3	13906.1	3.7	6.4	863.5	1	NA	NA	NA	NA	NA	NA	NA	NA	2016-09-30	0	0	0	0	0	0	0	0	NA	NA	NA	NA	NA	NA	NA	NA	NA	NA
5	15503	Klebsiella pneumoniae	2	Escherichia coli	2	1	73	positive	0	1	OUT	1	1	1	25061.1	1.3	65.8	455.4	1	Escherichia coli	Blastomonas natatoria	Klebsiella pneumoniae	Citrobacter freundii	Hafnia alvei	Morganella morganii	Serratia especies	Ewingella americana	2017-01-04	1517	1409	1401	1399	1414	1294	1287	1213	NA	NA	NA	NA	NA	NA	NA	NA	NA	NA
5	15476	Escherichia coli	3	Enterococcus faecalis	3	0	63	positive	0	3	IN	1	1	2	11698.7	1.8	187.5	594.7	0	NA	NA	NA	NA	NA	NA	NA	NA	2016-12-28	0	0	0	0	0	0	0	0	NA	NA	NA	NA	NA	NA	NA	NA	NA	NA
5	15418	Aerococcus especies	3	NA	NA	1	95	positive	0	1	OUT	1	1	1	38830	0.9	160.9	765.9	0	NA	NA	NA	NA	NA	NA	NA	NA	2016-12-19	0	0	0	0	0	0	0	0	NA	NA	NA	NA	NA	NA	NA	NA	Aerococcus urinae	NA
5	15441	Aerococcus especies	3	NA	NA	1	91	positive	0	1	OUT	1	1	1	12604.2	4	14.7	80.3	0	Aerococcus especies	Aerococcus especies	Aerococcus especies	Aerococcus especies	Aerococcus especies	Aerococcus especies	Aerococcus especies	Aerococcus especies	2016-12-21	1610	1610	1578	1577	1700	1614	1523	1340	NA	NA	NA	NA	NA	NA	NA	NA	Aerococcus urinae	NA
5	15506	Citrobacter koseri	3	NA	NA	0	70	positive	0	3	IN	0	1	1	16305.6	0.5	4.7	373.9	1	Citrobacter koseri	Citrobacter koseri	Citrobacter koseri	Escherichia coli	NA	NA	NA	NA	2017-01-04	1665	1645	1644	1642	0	0	0	0	NA	NA	NA	NA	NA	NA	NA	NA	NA	NA
5	15439	Enterococcus faecalis	3	NA	NA	1	97	positive	0	1	OUT	1	1	1	26762.7	1.4	916	570.9	0	Enterococcus faecalis	Enterococcus faecalis	Aerococcus especies	Proteus mirabilis	Enterococcus faecalis	Enterococcus faecalis	Aerococcus especies	Aerococcus especies	2016-12-21	1412	1367	1308	1255	1523	1391	1371	1299	NA	NA	NA	NA	NA	NA	NA	NA	NA	NA
5	15516	Enterococcus faecalis	2	NA	NA	1	33	positive	0	1	OUT	1	1	1	9269.9	11.7	24.4	168.9	0	NA	NA	NA	NA	NA	NA	NA	NA	2017-01-05	0	0	0	0	0	0	0	0	NA	NA	NA	NA	NA	NA	NA	NA	NA	NA
5	15519	Enterococcus faecalis	3	NA	NA	1	25	positive	0	1	OUT	1	1	1	7362.7	51.2	32.7	27.8	0	NA	NA	NA	NA	NA	NA	NA	NA	2017-01-05	0	0	0	0	0	0	0	0	NA	NA	NA	NA	NA	NA	NA	NA	NA	NA
5	15428	Escherichia coli	3	NA	NA	1	32	positive	0	1	OUT	1	1	1	9035.5	28.4	26.3	18.9	1	NA	NA	NA	NA	NA	NA	NA	NA	2016-12-20	0	0	0	0	0	0	0	0	NA	NA	NA	NA	NA	NA	NA	NA	NA	NA
5	15469	Escherichia coli	3	NA	NA	1	91	positive	0	1	OUT	1	1	1	21729.4	33.6	15	2017.7	1	Escherichia coli	Escherichia coli	Citrobacter especies	Citrobacter especies	Escherichia coli	Klebsiella oxytoca	Escherichia coli	Escherichia coli	2016-12-27	1394	1391	1371	1338	1494	1491	1480	1433	NA	NA	NA	NA	NA	NA	NA	NA	NA	NA
5	15487	Escherichia coli	2	NA	NA	1	37	positive	0	1	OUT	1	1	1	6427.5	45.5	41.7	396.2	0	NA	NA	NA	NA	NA	NA	NA	NA	2016-01-03	0	0	0	0	0	0	0	0	NA	NA	NA	NA	NA	NA	NA	NA	NA	NA
5	15499	Escherichia coli	3	NA	NA	0	78	positive	0	3	IN	1	1	1	28887.7	3.7	28.8	1736.8	1	Escherichia coli	Escherichia coli	Escherichia coli	Escherichia coli	Escherichia coli	Escherichia coli	Escherichia coli	Escherichia coli	2017-01-04	1316	1287	1225	1178	1459	1097	1096	1081	NA	NA	NA	NA	NA	NA	NA	NA	NA	NA
5	15544	Escherichia coli	3	NA	NA	1	52	positive	0	3	IN	1	1	1	11522	8.2	1069.3	1241.4	1	NA	NA	NA	NA	NA	NA	NA	NA	2016-09-20	0	0	0	0	0	0	0	0	NA	NA	NA	NA	NA	NA	NA	NA	NA	NA
5	15484	Escherichia coli	3	NA	NA	1	94	positive	0	1	OUT	1	1	1	15473.2	6.6	10.4	111.9	NA	NA	NA	NA	NA	NA	NA	NA	NA	2017-01-03	0	0	0	0	0	0	0	0	NA	NA	NA	NA	NA	NA	NA	NA	NA	NA
5	15542	Escherichia coli	3	NA	NA	1	62	positive	0	3	IN	1	1	3	8869.2	12.1	2093.4	48886.6	NA	NA	NA	NA	NA	NA	NA	NA	NA	2016-09-30	0	0	0	0	0	0	0	0	NA	NA	NA	NA	NA	NA	NA	NA	NA	NA
5	15520	Proteus mirabilis	3	NA	NA	1	30	positive	0	3	IN	1	1	1	51295.9	0.4	18.6	14448.8	1	NA	NA	NA	NA	NA	NA	NA	NA	2017-01-05	0	0	0	0	0	0	0	0	NA	NA	NA	NA	NA	NA	NA	NA	NA	NA
5	15472	Klebsiella pneumoniae	3	NA	NA	1	52	positive	0	1	OUT	1	1	1	5080.9	2.9	37.7	154.7	0	NA	NA	NA	NA	NA	NA	NA	NA	2016-12-27	0	0	0	0	0	0	0	0	NA	NA	NA	NA	NA	NA	NA	NA	NA	NA
5	15485	Klebsiella oxytoca	3	NA	NA	0	52	positive	0	1	OUT	1	1	1	6335.6	10.4	37.4	4946.2	1	Klebsiella pneumoniae	Klebsiella pneumoniae	Klebsiella pneumoniae	Klebsiella pneumoniae	NA	NA	NA	NA	2017-01-03	1658	1638	1551	1469	0	0	0	0	NA	NA	NA	NA	NA	NA	NA	NA	NA	NA
5	15541	Klebsiella pneumoniae	3	NA	NA	0	25	positive	0	3	IN	1	1	3	81239.1	4.1	361.1	992.7	NA	NA	NA	NA	NA	NA	NA	NA	NA	2016-09-15	0	0	0	0	0	0	0	0	NA	NA	NA	NA	NA	NA	NA	NA	NA	NA
5	15540	Staphylococcus aureus	3	NA	NA	0	59	positive	0	3	IN	0	1	3	9370.4	1.7	20.8	455.2	0	NA	NA	NA	NA	NA	NA	NA	NA	2016-09-14	0	0	0	0	0	0	0	0	NA	NA	NA	NA	NA	NA	NA	NA	NA	NA
5	15438	Streptococcus agalactiae	3	NA	NA	1	55	positive	0	1	OUT	1	1	1	12326	1.3	64.6	12	0	NA	NA	NA	NA	NA	NA	NA	NA	2016-12-20	0	0	0	0	0	0	0	0	NA	NA	NA	NA	NA	NA	NA	NA	NA	NA
6	15410	Escherichia coli	3	Klebsiella pneumoniae	3	0	65	positive	0	5	OUT	1	NA	1	43644	2.7	126.3	321.1	0	Escherichia coli	Escherichia coli	Escherichia coli	Escherichia coli	Escherichia coli	Escherichia coli	Escherichia coli	Escherichia coli	2016-09-07	2002	2001	1911	1884	1991	1910	1822	1759
6	15015	Escherichia coli	3	NA	NA	1	89	positive	0	1	OUT	1	1	1	333325	5.7	65	11.7	0	Escherichia coli	Escherichia coli	Escherichia coli	NRI	Escherichia coli	Escherichia coli	Escherichia coli	Escherichia coli	2016-06-08	1837	1765	1711	1696	1927	1901	1850	1808
6	15018	Escherichia coli	3	NA	NA	1	60	positive	0	1	OUT	1	1	1	19822.9	3	79.8	2993.2	1	Escherichia coli	Escherichia coli	Escherichia coli	Escherichia coli	Escherichia coli	Escherichia coli	Cronobacter serkazakii	Escherichia coli	2016-06-08	1979	0	1864	1792	1885	1713	1672	1641
6	15019	Escherichia coli	3	NA	NA	1	29	positive	0	1	OUT	1	1	1	10245.6	31.6	8.6	41.7	1	Escherichia coli	Escherichia coli	Escherichia coli	Escherichia coli	Escherichia coli	Escherichia coli	Escherichia coli	Escherichia coli	2016-06-08	1724	1689	1683	1637	2128	2115	2075	2035
6	15020	Escherichia coli	3	NA	NA	1	26	positive	0	1	OUT	1	1	1	7877.2	0.5	69.4	1124.3	1	Escherichia coli	Escherichia coli	Escherichia coli	Escherichia coli	Escherichia coli	Escherichia coli	Escherichia coli	Escherichia coli	2016-06-08	2140	2032	2031	1938	2082	2062	2034	2007
6	15022	Escherichia coli	3	NA	NA	1	67	positive	0	1	OUT	1	1	1	9257.6	16.7	88.5	81.1	0	Escherichia coli	Escherichia coli	Escherichia coli	Escherichia coli	Escherichia coli	Escherichia coli	Escherichia coli	Escherichia coli	2016-06-09	2188	2176	2157	2109	2189	2172	2151	2118
6	15023	Escherichia coli	3	NA	NA	1	51	positive	0	1	OUT	1	1	1	66348.6	3	825.3	4927.2	1	Escherichia coli	Escherichia coli	Escherichia coli	Escherichia coli	Escherichia coli	Escherichia coli	Escherichia coli	Escherichia coli	2016-06-10	2128	1953	1919	1890	1992	1979	1904	1834
6	15027	Escherichia coli	3	NA	NA	1	53	positive	0	1	OUT	1	1	1	7460.2	7.3	49.1	427.3	1	Escherichia coli	Escherichia coli	Escherichia coli	Escherichia coli	Escherichia coli	Escherichia coli	Escherichia coli	Escherichia coli	2016-06-13	2030	2017	1986	1986	1881	1860	1848	1836
6	15029	Escherichia coli	3	NA	NA	0	88	positive	0	1	OUT	1	1	1	17669.1	0.7	85.8	1262.7	1	Escherichia coli	Escherichia coli	Escherichia coli	Escherichia coli	Escherichia coli	Escherichia coli	Escherichia coli	Escherichia coli	2016-06-14	1986	1984	1977	1930	1986	1900	1867	1854
6	15031	Escherichia coli	3	NA	NA	0	86	positive	0	1	OUT	1	NA	1	40029.5	54.4	75.6	76.4	1	Escherichia coli	Escherichia coli	Escherichia coli	Escherichia coli	Escherichia coli	Escherichia coli	Escherichia coli	Escherichia coli	2016-06-14	2278	2207	2165	2163	2256	2234	2218	2208
6	15032	Escherichia coli	3	NA	NA	1	52	positive	0	1	OUT	1	1	1	26002.5	3	188.7	502.6	1	Escherichia coli	Escherichia coli	Escherichia coli	Escherichia coli	Escherichia coli	Escherichia coli	Escherichia coli	Escherichia coli	2016-06-14	1873	1727	1677	1608	1671	1563	1500	1465
6	15034	Escherichia coli	3	NA	NA	1	52	positive	0	1	OUT	1	2	1	10876.4	8.6	35.6	21.8	1	Escherichia coli	Escherichia coli	Escherichia coli	Escherichia coli	Escherichia coli	Escherichia coli	Escherichia coli	Escherichia coli	2016-06-14	2178	2144	2095	2035	2357	2352	2286	2251
6	15035	Escherichia coli	3	NA	NA	1	83	positive	0	1	OUT	1	1	1	26891.4	108.3	63.2	18.6	1	Escherichia coli	Escherichia coli	Escherichia coli	Escherichia coli	Escherichia coli	Escherichia coli	Escherichia coli	Escherichia coli	2016-06-17	2257	2183	2136	2115	2050	2027	1977	1967
6	15036	Escherichia coli	3	NA	NA	1	32	positive	0	1	OUT	1	1	1	20215.4	50.7	70.7	338.3	1	Escherichia coli	Escherichia coli	Escherichia coli	Escherichia coli	Escherichia coli	Escherichia coli	Escherichia coli	Escherichia coli	2016-06-17	1984	1942	1915	1903	1761	1789	1689	1626
6	15039	Escherichia coli	3	NA	NA	0	83	positive	0	1	OUT	1	NA	NA	46661.7	18.9	48.9	3.9	1	Escherichia coli	Escherichia coli	Escherichia coli	Escherichia coli	Escherichia coli	Escherichia coli	Escherichia coli	Escherichia coli	2016-06-20	2110	2090	2020	1947	2201	2158	2138	2135
6	15041	Escherichia coli	3	NA	NA	1	15	positive	0	1	OUT	1	1	1	5974.8	14.4	58.5	55.7	1	Escherichia coli	Escherichia coli	Escherichia coli	Escherichia coli	Escherichia coli	Escherichia coli	Escherichia coli	Escherichia coli	2016-06-20	2382	2302	2280	2250	2165	2146	2109	2009
6	15043	Escherichia coli	3	NA	NA	1	16	positive	0	1	OUT	1	1	1	66838.1	0.8	239.9	864	1	Escherichia coli	Escherichia coli	Escherichia coli	Escherichia coli	Escherichia coli	Escherichia coli	Escherichia coli	Escherichia coli	2016-06-21	2177	2039	2036	2031	2207	2201	2137	2131
6	15044	Escherichia coli	3	NA	NA	1	40	positive	0	1	OUT	1	1	1	9942.8	23.2	127.8	1125.2	1	Escherichia coli	Escherichia coli	Escherichia coli	Escherichia coli	Escherichia coli	Escherichia coli	Escherichia coli	Escherichia coli	2016-06-21	1785	1709	1695	1649	1535	1485	1483	1459
6	15045	Escherichia coli	3	NA	NA	1	66	positive	0	1	OUT	1	1	1	15990	1.5	204.5	5394.9	1	Escherichia coli	Escherichia coli	Escherichia coli	Escherichia coli	Escherichia coli	Escherichia coli	Escherichia coli	Escherichia coli	2016-06-21	1701	1700	1697	1632	1960	1728	1708	1708
6	15046	Escherichia coli	3	NA	NA	1	17	positive	0	1	OUT	1	1	1	15853	38.7	68.3	53.6	0	Escherichia coli	Escherichia coli	Escherichia coli	Escherichia coli	Escherichia coli	Escherichia coli	Escherichia coli	Escherichia coli	2016-06-22	2114	1999	1906	1901	2181	2123	2083	2081
6	15049	Escherichia coli	3	NA	NA	1	68	positive	0	1	OUT	1	1	1	5231	13.4	50.2	73.9	1	Escherichia coli	Escherichia coli	Escherichia coli	Escherichia coli	Escherichia coli	Escherichia coli	Escherichia coli	Escherichia coli	2016-06-23	2275	2197	2171	2125	2245	2224	2224	2216
6	15050	Escherichia coli	3	NA	NA	1	18	positive	0	1	OUT	1	1	1	90333.7	17.5	59.1	880.6	1	Escherichia coli	Escherichia coli	Escherichia coli	Escherichia coli	Escherichia coli	Escherichia coli	Escherichia coli	Escherichia coli	2016-06-23	2095	2036	1967	1937	2145	2138	2097	2054
6	15055	Escherichia coli	3	NA	NA	1	58	positive	0	1	OUT	1	1	1	84945.2	7.3	748.1	357.7	1	Escherichia coli	Escherichia coli	Escherichia coli	Escherichia coli	Escherichia coli	Escherichia coli	Escherichia coli	Escherichia coli	2016-06-24	1965	1957	1930	1887	2029	1963	1961	1952
6	15056	Escherichia coli	3	NA	NA	1	85	positive	0	1	OUT	1	1	1	16885.8	3.9	69.6	10896.1	1	Escherichia coli	Escherichia coli	Escherichia coli	Escherichia coli	Escherichia coli	Escherichia coli	Escherichia coli	Escherichia coli	2016-06-28	1791	1790	1697	1657	1755	1754	1738	1734
6	15058	Escherichia coli	3	NA	NA	1	48	positive	0	1	OUT	1	1	1	22015.6	30.7	64.2	1392.2	0	Escherichia coli	Escherichia coli	Escherichia coli	Escherichia coli	Escherichia coli	Escherichia coli	Escherichia coli	Escherichia coli	2016-06-28	1956	1950	1861	1803	1978	1871	1833	1811
6	15059	Escherichia coli	3	NA	NA	1	58	positive	0	1	OUT	1	1	1	21626.6	7.8	53.4	849.2	1	Escherichia coli	Escherichia coli	Escherichia coli	Escherichia coli	Escherichia coli	Escherichia coli	Escherichia coli	Escherichia coli	2016-06-28	2263	2239	2211	2149	2241	2231	2196	2171
6	15061	Escherichia coli	3	NA	NA	1	32	positive	0	1	OUT	1	1	1	70570.8	93.1	50.4	26.1	1	Escherichia coli	Escherichia coli	Escherichia coli	Escherichia coli	Escherichia coli	Escherichia coli	Escherichia coli	Escherichia coli	2016-06-28	2225	2188	2182	2167	2200	2152	2150	2135
6	15335	Escherichia coli	3	NA	NA	1	51	positive	0	1	OUT	1	1	1	66348.6	3	825.3	4927.2	1	Escherichia coli	Escherichia coli	Escherichia coli	Escherichia coli	Escherichia coli	Escherichia coli	Escherichia coli	Escherichia coli	2016-06-10	2128	1953	1910	1890	1993	1979	1904	1834
6	15338	Escherichia coli	3	NA	NA	0	65	positive	0	1	OUT	1	3	1	23718.4	0.2	55.7	1534.8	1	Escherichia coli	Escherichia coli	Escherichia coli	Escherichia coli	Escherichia coli	Escherichia coli	Escherichia coli	Escherichia coli	2016-06-29	1900	1878	1872	1870	2004	1936	1918	1818
6	15347	Escherichia coli	3	NA	NA	1	92	positive	0	1	OUT	1	1	1	15673.4	34.6	84.5	34.9	1	Escherichia coli	Escherichia coli	Escherichia coli	Escherichia coli	Escherichia coli	Escherichia coli	Escherichia coli	NRI	2016-06-29	2154	2062	2047	2014	1983	1886	1756	1687
6	15348	Escherichia coli	3	NA	NA	1	86	positive	0	1	OUT	1	1	1	18123.5	7.9	47.1	21183.3	1	Escherichia coli	Escherichia coli	Escherichia coli	Escherichia coli	Escherichia coli	Escherichia coli	Escherichia coli	Escherichia coli	2016-06-30	1892	1869	1803	1762	1793	1784	1782	1755
6	15349	Escherichia coli	3	NA	NA	1	44	positive	0	1	OUT	1	1	1	14220.2	5.6	131.6	1178.8	1	Escherichia coli	Escherichia coli	Escherichia coli	Escherichia coli	Escherichia coli	Escherichia coli	Escherichia coli	Escherichia coli	2016-06-30	2000	1858	1856	1853	2049	2031	1936	1877
6	15352	Escherichia coli	3	NA	NA	1	55	positive	0	1	OUT	1	1	1	33204.3	1.7	42.3	1893	1	Escherichia coli	Escherichia coli	Escherichia coli	Escherichia coli	Escherichia coli	Escherichia coli	Escherichia coli	Escherichia coli	2016-06-30	2036	2036	1964	1937	1982	1957	1923	1863
6	15355	Escherichia coli	3	NA	NA	1	57	positive	0	1	OUT	1	1	1	9329.8	6.6	82	18.2	1	Escherichia coli	Escherichia coli	Escherichia coli	Escherichia coli	Escherichia coli	Escherichia coli	Escherichia coli	Escherichia coli	2016-07-04	2270	2219	2169	2167	2358	2230	2214	2161
6	15357	Escherichia coli	3	NA	NA	1	67	positive	0	1	OUT	1	1	1	20543.4	1.5	59.3	1.3	1	Escherichia coli	Escherichia coli	Escherichia coli	Escherichia coli	Escherichia coli	Escherichia coli	Escherichia coli	Escherichia coli	2016-07-04	2137	2125	2113	2065	2133	2089	2079	2043
6	15358	Escherichia coli	3	NA	NA	1	50	positive	0	1	OUT	1	2	1	15342.3	3.3	58.9	426.6	1	Escherichia coli	Escherichia coli	Escherichia coli	Escherichia coli	NA	NA	NA	NA	2016-07-07	2135	2066	2020	1932	0	0	0	0
6	15360	Escherichia coli	3	NA	NA	1	25	positive	0	1	OUT	1	1	1	9259.1	2.4	346.7	5876	1	Escherichia coli	Escherichia coli	Escherichia coli	Escherichia coli	Escherichia coli	Escherichia coli	Escherichia coli	Escherichia coli	2016-07-07	2074	1908	1904	1890	1986	1973	1897	1834
6	15362	Escherichia coli	3	NA	NA	1	82	positive	0	1	OUT	1	1	1	28708.4	0.8	72	450.7	1	Escherichia coli	Escherichia coli	Escherichia coli	Escherichia coli	Escherichia coli	Escherichia coli	Escherichia coli	Escherichia coli	2016-07-07	2173	2061	2038	1975	2250	2205	2200	2184
6	15366	Escherichia coli	3	NA	NA	0	84	positive	0	5	OUT	1	NA	1	65723.2	135.3	29.2	18.8	0	Escherichia coli	Escherichia coli	Escherichia coli	Escherichia coli	Escherichia coli	Escherichia coli	Escherichia coli	Escherichia coli	2016-06-22	1973	1907	1894	1842	1866	1833	1795	1788
6	15370	Escherichia coli	3	NA	NA	1	44	positive	0	2	OUT	1	1	1	23310.4	23.9	104.3	2671.5	1	Escherichia coli	Escherichia coli	Escherichia coli	Escherichia coli	Escherichia coli	Escherichia coli	Escherichia coli	Escherichia coli	2016-06-24	2083	2025	1963	1962	2030	2022	1990	1904
6	15372	Escherichia coli	3	NA	NA	0	56	positive	0	3	IN	1	3	1	48198.2	0.7	203	13.1	1	Escherichia coli	Escherichia coli	Escherichia coli	Escherichia coli	Escherichia coli	Escherichia coli	Escherichia coli	Escherichia coli	2016-06-27	2397	2328	2294	2259	2338	2239	2232	2200
6	15378	Escherichia coli	3	NA	NA	0	51	positive	0	5	OUT	1	3	1	34844.7	1	148.8	4060.9	1	Escherichia coli	Escherichia coli	Escherichia coli	Escherichia coli	Escherichia coli	Escherichia coli	Escherichia coli	Escherichia coli	2016-07-08	2111	2073	2024	1940	2028	2009	1979	1966
6	15380	Escherichia coli	3	NA	NA	1	83	positive	0	5	OUT	1	1	1	39292.7	20.2	55.3	1078	1	Escherichia coli	Escherichia coli	Escherichia coli	Escherichia coli	Escherichia coli	Escherichia coli	Escherichia coli	NRI	2016-07-11	1982	1848	1803	1802	1848	1814	1778	1682
6	15381	Escherichia coli	2	NA	NA	1	70	positive	0	5	OUT	1	1	1	5354.8	3.1	55.3	28.1	1	Escherichia coli	Escherichia coli	Escherichia coli	Escherichia coli	Escherichia coli	Escherichia coli	Escherichia coli	Escherichia coli	2016-07-11	1982	1843	1340	1791	1973	1948	1923	1901
6	15382	Escherichia coli	3	NA	NA	0	90	positive	0	2	OUT	1	3	1	13136.5	3	425.7	2478.2	0	Escherichia coli	Escherichia coli	Escherichia coli	Escherichia coli	Escherichia coli	Escherichia coli	Escherichia coli	Escherichia coli	2016-07-12	2195	2182	2121	2066	2211	2194	2157	2150
6	15383	Escherichia coli	3	NA	NA	1	34	positive	0	3	IN	1	1	1	5772.2	3.4	157.6	534.1	0	Escherichia coli	Escherichia coli	Escherichia coli	Escherichia coli	Escherichia coli	Escherichia coli	Escherichia coli	Escherichia coli	2016-07-12	2203	2191	2114	2090	2144	2105	2045	2023
6	15388	Escherichia coli	3	NA	NA	1	88	positive	0	5	OUT	1	1	1	11449.6	1.1	154.7	214.5	1	Escherichia coli	Escherichia coli	Escherichia coli	Escherichia coli	Escherichia coli	Escherichia coli	Escherichia coli	NRI	2016-07-14	2141	2109	2070	2001	2012	1828	1827	1697
6	15392	Escherichia coli	3	NA	NA	1	28	positive	0	5	OUT	1	1	1	42694.1	25.7	79.3	681.9	1	Escherichia coli	Escherichia coli	Escherichia coli	Escherichia coli	Escherichia coli	Escherichia coli	Escherichia coli	Escherichia coli	2016-07-15	2173	2166	2158	2132	2231	2156	2149	2107
6	15396	Escherichia coli	3	NA	NA	1	18	positive	0	5	OUT	1	1	1	10456	1.1	16.4	311.2	1	Escherichia coli	Escherichia coli	Escherichia coli	Escherichia coli	NA	NA	NA	NA	2016-07-27	2242	2116	2102	2011	0	0	0	0
6	15397	Escherichia coli	3	NA	NA	1	96	positive	0	5	OUT	1	NA	1	32861.6	4.7	49.8	404.5	1	Escherichia coli	Escherichia coli	Escherichia coli	Escherichia coli	Escherichia coli	Escherichia coli	Escherichia coli	Escherichia coli	2016-07-25	2203	2121	2109	2102	2179	2164	2112	2109
6	15398	Escherichia coli	3	NA	NA	1	21	positive	0	5	OUT	1	1	1	25996.3	40.6	109.2	1355.1	1	Escherichia coli	Escherichia coli	Escherichia coli	Escherichia coli	Escherichia coli	Escherichia coli	Escherichia coli	Escherichia coli	2016-07-26	1744	1724	1694	1693	1779	1779	1743	1700
6	15406	Escherichia coli	3	NA	NA	1	52	positive	0	5	OUT	1	1	1	14403	13.8	73.2	144.6	1	Escherichia coli	Escherichia coli	Escherichia coli	Escherichia coli	NRI	NRI	NRI	NRI	2016-09-06	1711	1711	1667	1666
6	15407	Escherichia coli	3	NA	NA	1	27	positive	0	5	OUT	1	1	1	19313.3	33.9	45.6	190.1	1	Escherichia coli	Escherichia coli	Escherichia coli	Escherichia coli	Escherichia coli	Escherichia coli	Escherichia coli	Escherichia coli	2016-09-06	2041	2037	2036	2020	2034	2025	2023	2011
6	15408	Escherichia coli	3	NA	NA	1	28	positive	0	2	OUT	1	1	1	22941.2	67.9	61.9	700.8	1	Escherichia coli	Escherichia coli	Escherichia coli	Escherichia coli	Escherichia coli	Escherichia coli	Escherichia coli	Escherichia coli	2013-09-07	2023	2005	1962	1952	2050	2030	1977	1928
6	15411	Escherichia coli	3	NA	NA	0	52	positive	0	5	OUT	1	3	1	15010.1	2.7	59.8	2442.6	1	Escherichia coli	Escherichia coli	Escherichia coli	Escherichia coli	Escherichia coli	Escherichia coli	Escherichia coli	Escherichia coli	2016-09-07	1598	1509	1479	1447	1905	1809	1774	1744
6	15415	Escherichia coli	3	NA	NA	1	82	positive	0	5	OUT	1	1	1	41525.7	1.5	77.8	359.9	1	Escherichia coli	Escherichia coli	Escherichia coli	Escherichia coli	Escherichia coli	Escherichia coli	Escherichia coli	Escherichia coli	2016-09-08	2182	2090	2084	2016	2205	2152	2122	2067
6	15336	Proteus mirabilis	3	NA	NA	0	92	positive	0	1	OUT	1	2	NA	46950.8	46.5	41	2551.8	1	Proteus mirabilis	Proteus mirabilis	Proteus mirabilis	Proteus mirabilis	Proteus mirabilis	Proteus mirabilis	Proteus mirabilis	Proteus mirabilis	2016-06-29	1885	1860	1798	1792	1878	1817	1708	1702
6	15390	Providencia stuartii	3	NA	NA	1	94	positive	0	5	OUT	1	1	1	9748.1	10.1	103.8	819.9	1	Providencia stuartii	Providencia stuartii	Providencia stuartii	Providencia stuartii	Providencia stuartii	Providencia stuartii	Providencia stuartii	Providencia stuartii	2016-07-14	2113	2097	2052	2000	2127	2123	2095	2094
6	15021	Klebsiella pneumoniae	3	NA	NA	1	31	positive	0	1	OUT	1	2	1	58053.9	21.3	65.5	15.7	1	Klebsiella pneumoniae	Klebsiella pneumoniae	Klebsiella pneumoniae	Klebsiella pneumoniae	Klebsiella pneumoniae	Klebsiella pneumoniae	Klebsiella pneumoniae	Klebsiella pneumoniae	2016-06-09	2183	2169	2152	2014	2195	2151	2144	1960
6	15033	Klebsiella pneumoniae	3	NA	NA	1	39	positive	0	1	OUT	1	1	1	41652.1	4.7	69.9	723.1	1	Klebsiella pneumoniae	Klebsiella pneumoniae	Klebsiella pneumoniae	Klebsiella pneumoniae	Klebsiella pneumoniae	Klebsiella pneumoniae	Klebsiella pneumoniae	Klebsiella pneumoniae	2016-06-14	2120	2072	2070	1860	2238	2183	2062	2005
6	15038	Klebsiella oxytoca	3	NA	NA	1	80	positive	0	1	OUT	1	NA	1	25890.7	3.7	53	563	1	Klebsiella oxytoca	raoultella ornithinolytica	Klebsiella oxytoca	Klebsiella oxytoca	Klebsiella oxytoca	Klebsiella oxytoca	Klebsiella oxytoca	Klebsiella oxytoca	2016-06-20	2203	2180	2168	2123	2387	2295	2282	2189
6	15047	Klebsiella pneumoniae	3	NA	NA	1	89	positive	0	1	OUT	1	1	1	66685.7	59.2	39.2	47.8	1	Klebsiella pneumoniae	Klebsiella pneumoniae	Klebsiella pneumoniae	Klebsiella pneumoniae	Klebsiella pneumoniae	Klebsiella pneumoniae	Klebsiella pneumoniae	Klebsiella pneumoniae	2016-06-23	2296	2180	2152	2151	2300	2287	2249	2152
6	15052	Klebsiella pneumoniae	3	NA	NA	1	94	positive	0	1	OUT	1	1	1	78211.1	1.5	61.1	2047.5	1	Klebsiella pneumoniae	Klebsiella pneumoniae	Klebsiella pneumoniae	Klebsiella pneumoniae	Klebsiella pneumoniae	Klebsiella pneumoniae	Klebsiella pneumoniae	Klebsiella pneumoniae	2016-06-23	2097	2049	2045	1971	2157	2112	2026	2000
6	15353	Klebsiella pneumoniae	3	NA	NA	1	63	positive	0	1	OUT	1	1	1	51763.3	7.6	213.9	7.9	1	Klebsiella pneumoniae	Klebsiella pneumoniae	Klebsiella pneumoniae	Klebsiella pneumoniae	Klebsiella pneumoniae	Klebsiella pneumoniae	Klebsiella pneumoniae	Klebsiella pneumoniae	2016-07-04	2324	2221	2108	1988	2370	2355	2296	2183
6	15359	Klebsiella pneumoniae	3	NA	NA	0	61	positive	0	1	OUT	1	1	1	33341.7	2.1	105	5579.7	1	Klebsiella pneumoniae	Klebsiella pneumoniae	Klebsiella pneumoniae	Klebsiella pneumoniae	Klebsiella pneumoniae	Klebsiella pneumoniae	Klebsiella pneumoniae	Klebsiella pneumoniae	2016-07-07	1779	1708	1674	1667	1841	1825	1650	1649
6	15369	Klebsiella pneumoniae	3	NA	NA	1	82	positive	0	5	OUT	1	1	1	35005.7	21.6	112.5	227.4	1	Klebsiella pneumoniae	Klebsiella pneumoniae	Klebsiella pneumoniae	Klebsiella pneumoniae	Klebsiella pneumoniae	Klebsiella pneumoniae	Klebsiella pneumoniae	Klebsiella pneumoniae	2016-06-23	2212	2167	2143	2060	2127	2083	2055	1932
6	15373	Klebsiella pneumoniae	3	NA	NA	0	61	positive	0	5	OUT	1	NA	1	20499.2	1.5	60.5	3138.8	1	Klebsiella pneumoniae	Klebsiella pneumoniae	Klebsiella pneumoniae	Klebsiella pneumoniae	NA	NA	NA	NA	2016-06-27	2069	2002	2191	1871	0	0	0	0
6	15393	Klebsiella pneumoniae	3	NA	NA	1	93	positive	0	5	OUT	1	NA	1	36393.3	41.3	60.1	14.4	1	Klebsiella pneumoniae	Klebsiella pneumoniae	Klebsiella pneumoniae	Klebsiella pneumoniae	Klebsiella pneumoniae	Klebsiella pneumoniae	Klebsiella pneumoniae	Klebsiella pneumoniae	2016-07-19	2152	2032	2000	1995	1990	1990	1949	1938
6	15402	Klebsiella pneumoniae	3	NA	NA	0	62	positive	0	5	OUT	1	3	2	11703.4	0.2	96	432.2	1	Klebsiella pneumoniae	Klebsiella pneumoniae	Klebsiella pneumoniae	Klebsiella pneumoniae	NA	NA	NA	NA	2016-07-29	2116	2046	1974	1965	0	0	0	0
6	15414	Klebsiella pneumoniae	3	NA	NA	0	80	positive	0	5	OUT	1	NA	1	40406.7	0.5	37.7	515.3	1	Klebsiella pneumoniae	Klebsiella pneumoniae	Klebsiella pneumoniae	Klebsiella pneumoniae	Klebsiella pneumoniae	Klebsiella pneumoniae	Klebsiella pneumoniae	Klebsiella pneumoniae	2016-09-08	2225	2106	2056	1956	2204	2170	2058	2009
6	15356	Escherichia coli	3	NA	NA	1	94	positive	0	1	OUT	1	1	NA	10238.7	1.3	83.3	145.4	1	Lactobacillus	Lactobacillus gasseri	Lactobacillus	Lactobacillus	Lactobacillus	Lactobacillus	Lactobacillus	Lactobacillus	2016-07-04	1796	1778	1698	1633	1931	1816	1675	1635
6	15054	Klebsiella pneumoniae	3	NA	NA	1	89	positive	0	1	OUT	1	1	NA	24481.2	5.9	52.3	16.2	1	Raoultella ornithinolytica	Raoultella ornithinolytica	Raoultella ornithinolytica	Raoultella ornithinolytica	Raoultella ornithinolytica	Raoultella ornithinolytica	R.planticola	Raoultella ornithinolytica	2016-06-24	2330	2168	2139	2096	2231	2200	2148	2111
6	15377	Klebsiella pneumoniae	3	Escherichia coli	3	1	71	positive	0	5	OUT	1	1	1	27839.3	11.4	80	312.5	1	Klebsiella pneumoniae	Klebsiella pneumoniae	Klebsiella pneumoniae	Klebsiella pneumoniae	Klebsiella pneumoniae	Klebsiella pneumoniae	Klebsiella pneumoniae	Klebsiella pneumoniae	2016-07-08	1743	1517	1478	1457	1532	1441	1395	1308
6	15401	Klebsiella pneumoniae	3	Escherichia coli	3	0	64	positive	0	5	OUT	1	NA	2	17046.8	48.1	764.1	8489.3	1	NA	NA	NA	NA	NA	NA	NA	NA	2016-07-30	0	0	0	0	0	0	0	0
6	15385	Enterococcus faecalis	3	Corynebacterium urealyticum	3	0	35	positive	0	2	OUT	1	1	1	5029.2	22.2	26.5	75.1	1	NA	NA	NA	NA	NRI	NRI	NRI	NRI	2016-07-13	0	0	0	0	0	0	0	0
6	15030	Escherichia coli	3	NA	NA	1	101	positive	0	1	OUT	1	1	1	14962.5	3.8	52.4	12360	1	Escherichia coli	Escherichia coli	Escherichia coli	Escherichia coli	Escherichia coli	Escherichia coli	Escherichia coli	Escherichia coli	2016-06-14	1704	1583	1548	1528	1592	1549	1506	1469
6	15057	Escherichia coli	3	NA	NA	1	62	positive	0	1	OUT	1	1	1	5088.8	2.1	163.7	960.2	1	NA	NA	NA	NA	NA	NA	NA	NA	2016-06-28	0	0	0	0	0	0	0	0
6	15344	Escherichia coli	3	NA	NA	1	55	positive	0	1	OUT	1	1	1	5364.9	98.1	71.8	970.7	1	NA	NA	NA	NA	NA	NA	NA	NA	2016-06-29	0	0	0	0	0	0	0	0
6	15346	Escherichia coli	3	NA	NA	1	74	positive	0	1	OUT	1	1	1	25431.5	2	46	1556.2	1	NA	NA	NA	NA	sto.oralis	Sacharomyces	Candida sp	Candida spp	2016-06-29	0	0	0	0	1128	1120	1100	1073
6	15351	Escherichia coli	3	NA	NA	0	70	positive	0	1	OUT	1	1	1	19139.9	9.7	77.4	5018.5	1	NRI	NRI	NRI	NRI	NRI	NRI	NRI	NRI	2016-06-30
6	15354	Escherichia coli	3	NA	NA	0	56	positive	0	1	OUT	1	1	1	9458.1	0.4	106.2	6284.4	1	NRI	NRI	NRI	NRI	NRI	NRI	NRI	NRI	2016-07-04
6	15368	Escherichia coli	3	NA	NA	0	83	positive	0	5	OUT	1	NA	1	7879.5	3.5	345.5	33128.1	1	NA	NA	NA	NA	NRI	NRI	NRI	NRI	2016-06-22	0	0	0	0	0	0	0	0
6	15376	Escherichia coli	3	NA	NA	1	42	positive	0	5	OUT	1	1	1	14544	19.5	137.4	1404.4	1	NRI	NRI	NRI	NRI	NRI	NRI	NRI	NRI	2016-07-07
6	15386	Escherichia coli	3	NA	NA	0	64	positive	0	5	OUT	1	3	1	6629.9	3.6	78.3	190.4	1	Escherichia coli	Escherichia coli	Escherichia coli	Escherichia coli	Escherichia coli	Escherichia coli	Escherichia coli	Escherichia coli	2016-07-14	1681	1579	1577	1490	1664	1540	1499	1477
6	15389	Escherichia coli	3	NA	NA	0	43	positive	0	5	OUT	1	1	1	8242.8	2	55.6	913	1	NRI	NRI	NRI	NRI	NRI	NRI	NRI	NRI	2016-07-14	2140
6	15391	Escherichia coli	3	NA	NA	1	41	positive	0	5	OUT	1	1	1	7349.7	11.1	28	15.8	1	NA	NA	NA	NA	NRI	NRI	NRI	NRI	2016-07-14	0	0	0	0	0	0	0	0
6	15395	Escherichia coli	3	NA	NA	0	67	positive	0	5	OUT	1	NA	1	15005	2.2	37.8	9550.9	1	Escherichia coli	NRI	NRI	NRI	NRI	NA	NA	NA	2016-07-27
6	15403	Escherichia coli	3	NA	NA	1	88	positive	0	5	OUT	1	1	1	18724.5	48.2	24.8	26586.2	1	NRI	NRI	NRI	NRI	NRI	NRI	NRI	NRI	2016-09-05
6	15404	Escherichia coli	3	NA	NA	0	56	positive	0	5	OUT	1	3	1	7430.5	0.5	65.4	1110.7	1	NRI	NRI	NRI	NRI	NA	NA	NA	NA	2016-09-06	0	0	0	0	0	0	0	0
6	15409	Escherichia coli	3	NA	NA	1	85	positive	0	5	OUT	1	1	1	13195.6	4.3	62.5	2845	1	NRI	NRI	NRI	NRI	NA	NA	NA	NA	2016-09-07	0	0	0	0	0	0	0	0
6	15413	Escherichia coli	3	NA	NA	1	41	positive	0	5	OUT	1	1	1	11994.1	15.8	60.1	316.2	1	Escherichia coli	Escherichia coli	Escherichia coli	Escherichia coli	NA	NA	NA	NA	2016-09-08	1485	1427	1413	1411	0	0	0	0
6	15416	Escherichia coli	3	NA	NA	1	76	positive	0	3	IN	1	1	1	71113.3	105.6	12.9	2383.7	0	Escherichia coli	Escherichia coli	Escherichia coli	Escherichia coli	NA	NA	NA	NA	2016-09-08	1636	1592	1524	1510	0	0	0	0
6	15064	Providencia struartii	3	NA	NA	0	97	positive	0	1	OUT	1	2		5059.2	4.6	40.1	348.2	0	Providencia struartii	Providencia struartii	Providencia struartii	Providencia struartii	Providencia struartii	Providencia struartii	Providencia struartii	Providencia struartii	2016-06-28	1656	1606	1593	1559	1537	1530	1517	1496
6	15375	Proteus mirabilis	3	NA	NA	1	90	positive	0	3	IN	1	2	2	14027	2.8	23.8	152.4	1	Proteus mirabilis	Proteus mirabilis	Proteus mirabilis	Clostridium sp	NA	NA	NA	NA	2016-06-27	1479	1395	1391	1390	0	0	0	0
6	15384	Klebsiella pneumoniae	3	NA	NA	0	71	positive	0	5	OUT	1	NA	1	10662.7	0.8	193.4	2438.2	1	NA	NA	NA	NA	NA	NA	NA	NA	2016-07-13	0	0	0	0	0	0	0	0
6	15400	Klebsiella pneumoniae	3	NA	NA	0	21	positive	0	5	OUT	1	1	1	49126.1	8.1	57.5	7731	1	Klebsiella pneumoniae	Klebsiella pneumoniae	Klebsiella pneumoniae	Klebsiella pneumoniae	Klebsiella pneumoniae	Klebsiella pneumoniae	Klebsiella pneumoniae	Klebsiella pneumoniae	2016-07-29	1673	1649	1636	1544	1676	1614	1544	1520
6	15399	Pseudomonas aeruginosa	3	NA	NA	0	61	positive	0	3	IN	1	NA	1	7236.6	21.8	73.3	3.8	1	NA	NA	NA	NA	NA	NA	NA	NA	2016-07-30	0	0	0	0	0	0	0	0
7	14790	Acinetobacter baumannii	3	NA	NA	1	74	positive	0	3	IN	0	2	1	14125.5	0.8	44.7	2038.7	1	Acinetobacter especies	Acinetobacter especies	Acinetobacter especies	Acinetobacter especies	Acinetobacter especies	Acinetobacter especies	Acinetobacter especies	Acinetobacter especies	2016-10-30	1890	1750	1650	1550	1900	1860	1700	1650	NA	NA	NA	NA	NA	NA	NA	NA	NA	NA
7	14745	Escherichia coli	3	Pseudomonas aeruginosa	1	1	89	positive	0	3	IN	0	2	1	25096	5.8	25.8	243	1	Escherichia coli	Escherichia coli	Escherichia coli	Escherichia coli	Escherichia coli	Escherichia coli	Escherichia coli	Escherichia coli	2016-10-25	2200	2100	2000	1900	2000	1900	1800	1750	NA	NA	NA	NA	NA	NA	NA	NA	NA	NA
7	14777	Proteus vulgaris	3	Pseudomonas aeruginosa	3	1	69	positive	0	3	IN	0	2	2	32863.8	16.4	68.8	22.8	1	Proteus vulgaris	Proteus vulgaris	Proteus mirabilis	Proteus especies	Proteus vulgaris	Proteus vulgaris	Proteus especies	Proteus especies	2016-10-27	1850	1700	1550	1450	1700	1650	1500	1450	NA	NA	NA	NA	NA	NA	NA	NA	NA	NA
7	14864	Citrobacter freundii	3	Proteus mirabilis	3	1	90	positive	0	3	IN	0	2	6	43978.3	3.1	93.1	578.7	1	Proteus mirabilis	Proteus mirabilis	Citrobacter freundii	Citrobacter freundii	Proteus mirabilis	Proteus mirabilis	Citrobacter freundii	Proteus mirabilis	2016-11-14	2010	1830	1810	1700	2040	1780	1770	1640	NA	NA	NA	NA	NA	NA	NA	NA	NA	NA
7	14817	Escherichia coli	3	Morganella morganii	3	1	24	positive	0	3	IN	0	2	1	19901.6	6.6	7.4	456.2	1	Escherichia coli	Escherichia coli	Escherichia coli	Escherichia coli	Escherichia coli	Escherichia coli	Escherichia coli	Escherichia coli	2016-11-10	2310	2160	2110	1980	1700	1580	1540	1480	NA	NA	NA	NA	NA	NA	NA	NA	NA	NA
7	14741	Enterobacter aerogenes	2	Escherichia coli	2	1	67	positive	0	1	OUT	0	1	1	10000	4.5	13.7	2514	1	Enterobacter aerogenes	Enterobacter aerogenes	Enterobacter aerogenes	Enterobacter aerogenes	Enterobacter aerogenes	Enterobacter aerogenes	Enterobacter aerogenes	Enterobacter aerogenes	2016-10-25	1900	1850	1750	1710	1800	1700	1650	1600	NA	NA	NA	NA	NA	NA	NA	NA	NA	NA
7	14861	Escherichia coli	3	Escherichia coli	3	0	91	positive	0	3	IN	0	2	6	13499.2	1	46.5	121.3	1	Escherichia coli	Escherichia coli	Escherichia coli	Escherichia coli	Escherichia coli	Escherichia coli	Escherichia coli	Escherichia coli	2016-11-14	2290	2240	2170	2140	2340	2300	2240	2210	NA	NA	NA	NA	NA	NA	NA	NA	NA	NA
7	14780	Escherichia coli	3	Enterococcus faecalis	3	0	67	positive	0	1	OUT	0	1	1	11404.2	7.3	29.4	4.1	0	Escherichia coli	Escherichia coli	Escherichia coli	Escherichia coli	Escherichia coli	Escherichia coli	Escherichia coli	Escherichia coli	2016-10-30	2200	2180	2100	2080	2100	2000	1950	1850	NA	NA	NA	NA	NA	NA	NA	NA	NA	NA
7	14784	Escherichia coli	3	Enterobacter cloacae	2	1	68	positive	0	1	OUT	0	1	1	5127	8.4	16.9	10.8	0	Escherichia coli	Escherichia coli	Escherichia coli	Escherichia coli	Escherichia coli	Escherichia coli	Escherichia coli	Escherichia coli	2016-10-30	2210	2100	2040	2010	2300	2220	2180	2150	NA	NA	NA	NA	NA	NA	NA	NA	NA	NA
7	14816	Enterobacter cloacae	3	NA	NA	0	87	positive	0	3	IN	0	2	2	15773.9	28	9.4	34.4	1	Enterobacter cloacae	Enterobacter cloacae	Enterobacter asburiae	Enterobacter asburiae	NA	NA	NA	NA	2016-11-11	1850	1700	1650	1620	0	0	0	0	NA	NA	NA	NA	NA	NA	NA	NA	NA	NA
7	14778	Enterococcus faecalis	3	NA	NA	1	40	positive	0	3	IN	0	2	1	20091.8	18.5	40	8.4	0	Enterococcus faecalis	Enterococcus faecalis	Enterococcus faecalis	Enterococcus faecalis	Enterococcus faecalis	Enterococcus faecalis	Enterococcus faecalis	Enterococcus faecalis	2016-10-27	2250	2150	2000	1950	2150	2000	1950	1800	NA	NA	NA	NA	NA	NA	NA	NA	NA	NA
7	14795	Enterococcus faecalis	3	NA	NA	1	76	positive	0	3	IN	0	1	1	12643.7	7.8	15.6	2	0	Enterococcus faecalis	Enterococcus faecalis	Enterococcus faecalis	Enterococcus faecalis	Enterococcus faecalis	Enterococcus faecalis	Enterococcus faecalis	Enterococcus faecium	2016-11-03	2200	2150	2120	2080	2000	1950	1850	1700	NA	NA	NA	NA	NA	NA	NA	NA	NA	NA
7	14860	Enterococcus faecalis	3	NA	NA	0	68	positive	0	3	IN	0	2	6	11591.5	6.6	203.2	35.4	0	Enterococcus faecalis	Enterococcus faecalis	Enterococcus faecalis	Enterococcus faecalis	Enterococcus faecalis	Enterococcus faecalis	Enterococcus faecalis	Enterococcus faecalis	2016-11-14	2000	1990	1950	1920	2000	1970	1920	1840	NA	NA	NA	NA	NA	NA	NA	NA	NA	NA
7	14735	Escherichia coli	3	NA	NA	1	72	positive	0	1	OUT	0	1	1	6772	5.4	2.2	13.3	1	Escherichia coli	Escherichia coli	Escherichia coli	Escherichia coli	Escherichia coli	Escherichia coli	Escherichia coli	Escherichia coli	2016-10-25	2500	2300	2200	2100	2400	2300	2200	2100	NA	NA	NA	NA	NA	NA	NA	NA	NA	NA
7	14736	Escherichia coli	3	NA	NA	1	57	positive	0	1	OUT	0	1	1	9170	3.3	36.8	1368	1	Escherichia coli	Escherichia coli	Escherichia coli	Escherichia coli	Escherichia coli	Escherichia coli	Escherichia coli	Escherichia coli	2016-10-25	2200	2000	1950	1800	2400	2200	2100	2015	NA	NA	NA	NA	NA	NA	NA	NA	NA	NA
7	14738	Escherichia coli	3	NA	NA	1	67	positive	0	1	OUT	0	1	1	6262	4.4	14.6	25.3	1	Escherichia coli	Escherichia coli	Escherichia coli	Escherichia coli	Escherichia coli	Escherichia coli	Escherichia coli	Escherichia coli	2016-10-25	2000	1950	1860	1800	2100	2000	1890	1700	NA	NA	NA	NA	NA	NA	NA	NA	NA	NA
7	14740	Escherichia coli	3	NA	NA	1	18	positive	0	1	OUT	0	1	1	454734000	31.8	31	468	1	Escherichia coli	Escherichia coli	Escherichia coli	Escherichia coli	Escherichia coli	Escherichia coli	Escherichia coli	Escherichia coli	2016-10-25	2010	2000	1980	1950	2500	2400	2300	2200	NA	NA	NA	NA	NA	NA	NA	NA	NA	NA
7	14748	Escherichia coli	3	NA	NA	1	83	positive	0	1	OUT	0	1	1	23728	15.4	1771	79.8	1	Escherichia coli	Escherichia coli	Escherichia coli	Escherichia coli	Escherichia coli	Escherichia coli	Escherichia coli	Escherichia coli	2016-10-27	2400	2330	2300	2000	2300	2100	2090	2000	NA	NA	NA	NA	NA	NA	NA	NA	NA	NA
7	14749	Escherichia coli	3	NA	NA	1	72	positive	0	1	OUT	0	1	1	33001	2.2	13.4	348	1	Escherichia coli	Escherichia coli	Escherichia coli	Escherichia coli	Escherichia coli	Escherichia coli	Escherichia coli	Escherichia coli	2016-10-27	2300	2250	2200	2000	2500	2300	2220	1900	NA	NA	NA	NA	NA	NA	NA	NA	NA	NA
7	14752	Escherichia coli	3	NA	NA	1	81	positive	0	1	OUT	0	1	1	67392.1	29.4	13.2	55.5	1	Escherichia coli	Escherichia coli	Escherichia coli	Escherichia coli	Escherichia coli	Escherichia coli	Escherichia coli	Escherichia coli	2016-10-20	2120	2110	2090	2070	2080	2070	2030	2020	NA	NA	NA	NA	NA	NA	NA	NA	NA	NA
7	14753	Escherichia coli	3	NA	NA	1	65	positive	0	1	OUT	0	1	1	22928.1	3	31.2	13.4	1	Escherichia coli	Escherichia coli	Escherichia coli	Escherichia coli	Escherichia coli	Escherichia coli	Escherichia coli	Escherichia coli	2016-10-20	2110	2090	2070	2020	2010	2000	1980	1970	NA	NA	NA	NA	NA	NA	NA	NA	NA	NA
7	14754	Escherichia coli	3	NA	NA	1	81	positive	0	1	OUT	0	1	1	33699.8	1.1	3.6	996	1	Escherichia coli	Escherichia coli	Escherichia coli	Escherichia coli	Escherichia coli	Escherichia coli	Escherichia coli	Escherichia coli	2016-10-20	2100	2090	2050	2040	2000	1990	1980	1950	NA	NA	NA	NA	NA	NA	NA	NA	NA	NA
7	14755	Escherichia coli	3	NA	NA	1	66	positive	0	1	OUT	0	1	1	10552.1	3.7	2.2	10.4	1	Escherichia coli	Escherichia coli	Escherichia coli	Escherichia coli	Escherichia coli	Escherichia coli	Escherichia coli	Escherichia coli	2016-10-20	2090	2070	2070	2050	2080	2070	2050	2030	NA	NA	NA	NA	NA	NA	NA	NA	NA	NA
7	14756	Escherichia coli	3	NA	NA	1	31	positive	0	1	OUT	0	1	1	33997.2	4	5.6	7.6	1	Escherichia coli	Escherichia coli	Escherichia coli	Escherichia coli	Escherichia coli	Escherichia coli	Escherichia coli	Escherichia coli	2016-10-20	2050	2040	2020	2010	1980	1970	1960	1930	NA	NA	NA	NA	NA	NA	NA	NA	NA	NA
7	14757	Escherichia coli	3	NA	NA	1	82	positive	0	1	OUT	0	1	1	6968.8	1.6	9	12.8	1	Escherichia coli	Escherichia coli	Escherichia coli	Escherichia coli	Escherichia coli	Escherichia coli	Escherichia coli	Escherichia coli	2016-10-20	2200	2190	2110	2110	2120	2090	2080	2050	NA	NA	NA	NA	NA	NA	NA	NA	NA	NA
7	14758	Escherichia coli	3	NA	NA	1	34	positive	0	1	OUT	0	1	1	36207	313.4	27.5	93.1	1	Escherichia coli	Escherichia coli	Escherichia coli	Escherichia coli	Escherichia coli	Escherichia coli	Escherichia coli	Escherichia coli	2016-10-20	2100	2090	2080	2080	2060	2060	2050	2030	NA	NA	NA	NA	NA	NA	NA	NA	NA	NA
7	14759	Escherichia coli	3	NA	NA	1	35	positive	0	1	OUT	0	1	1	39364	36.3	15.2	27.2	1	Escherichia coli	Escherichia coli	Escherichia coli	Escherichia coli	Escherichia coli	Escherichia coli	Escherichia coli	Escherichia coli	2016-10-20	2200	2190	2160	2150	2080	2080	2070	2050	NA	NA	NA	NA	NA	NA	NA	NA	NA	NA
7	14760	Escherichia coli	3	NA	NA	1	50	positive	0	1	OUT	0	1	1	65116.1	0.9	14.9	774.7	1	Escherichia coli	Escherichia coli	Escherichia coli	Escherichia coli	Escherichia coli	Escherichia coli	Escherichia coli	Escherichia coli	2016-10-27	2210	2200	2180	2170	2120	2000	2000	1970	NA	NA	NA	NA	NA	NA	NA	NA	NA	NA
7	14761	Escherichia coli	3	NA	NA	1	82	positive	0	1	OUT	0	1	1	65116	0.9	14.9	774	1	Escherichia coli	Escherichia coli	Escherichia coli	Escherichia coli	Escherichia coli	Escherichia coli	Escherichia coli	Escherichia coli	2016-10-27	2200	2150	2050	2000	2300	2200	2100	2000	NA	NA	NA	NA	NA	NA	NA	NA	NA	NA
7	14762	Escherichia coli	3	NA	NA	1	55	positive	0	1	OUT	0	1	1	47881.4	37.6	4.2	60.8	1	Escherichia coli	Escherichia coli	Escherichia coli	Escherichia coli	Escherichia coli	Escherichia coli	Escherichia coli	Escherichia coli	2016-10-27	2200	2100	2050	2000	2150	2080	2050	2000	NA	NA	NA	NA	NA	NA	NA	NA	NA	NA
7	14764	Escherichia coli	3	NA	NA	1	66	positive	0	3	IN	0	2	1	65116.1	6.2	4.9	2275.4	1	Escherichia coli	Escherichia coli	Escherichia coli	Escherichia coli	Escherichia coli	Escherichia coli	Escherichia coli	Escherichia coli	2016-10-27	2200	2150	2060	2020	2100	2050	2000	1930	NA	NA	NA	NA	NA	NA	NA	NA	NA	NA
7	14765	Escherichia coli	3	NA	NA	1	70	positive	0	3	IN	0	1	1	29331.4	4.9	15.6	11.3	1	Escherichia coli	Escherichia coli	Escherichia coli	Escherichia coli	Escherichia coli	Escherichia coli	Escherichia coli	Escherichia coli	2016-10-27	2400	2350	2300	2200	2300	2200	2150	2090	NA	NA	NA	NA	NA	NA	NA	NA	NA	NA
7	14766	Escherichia coli	2	NA	NA	1	55	positive	0	1	OUT	0	1	1	65116.1	0.9	14.9	774.7	1	Escherichia coli	Escherichia coli	Escherichia coli	Escherichia coli	Escherichia coli	Escherichia coli	Escherichia coli	Escherichia coli	2016-10-27	2400	2300	2200	2100	2250	2200	2160	2050	NA	NA	NA	NA	NA	NA	NA	NA	NA	NA
7	14768	Escherichia coli	3	NA	NA	0	84	positive	0	3	IN	0	2	1	50812.2	2.8	8.5	2631.1	1	NA	NA	NA	NA	Escherichia coli	Escherichia coli	Escherichia coli	Escherichia coli	2016-11-16	0	0	0	0	2170	2010	2000	1900	NA	NA	NA	NA	NA	NA	NA	NA	NA	NA
7	14769	Escherichia coli	3	NA	NA	1	71	positive	0	1	OUT	0	1	1	27873.7	95.1	26	9.6	1	Escherichia coli	Escherichia coli	Escherichia coli	Escherichia coli	Escherichia coli	Escherichia coli	Escherichia coli	Escherichia coli	2016-10-27	2300	2250	2100	2060	2120	2050	2000	1960	NA	NA	NA	NA	NA	NA	NA	NA	NA	NA
7	14771	Escherichia coli	3	NA	NA	0	71	positive	0	1	OUT	0	3	1	7573.8	29.2	24.5	49.6	1	Escherichia coli	Escherichia coli	Escherichia coli	Escherichia coli	Escherichia coli	Escherichia coli	Escherichia coli	Escherichia coli	2016-10-27	2300	2240	2100	2080	2200	2160	2050	1950	NA	NA	NA	NA	NA	NA	NA	NA	NA	NA
7	14775	Escherichia coli	3	NA	NA	1	82	positive	0	3	IN	0	2	1	23335.4	4.6	52.1	2898.7	1	Escherichia coli	Escherichia coli	Escherichia coli	Escherichia coli	Escherichia coli	Escherichia coli	Escherichia coli	Escherichia coli	2016-10-27	2300	2250	2100	2060	2100	2000	1950	1880	NA	NA	NA	NA	NA	NA	NA	NA	NA	NA
7	14776	Escherichia coli	3	NA	NA	1	50	positive	0	3	IN	0	2	1	18944	5.8	37.7	4171.4	1	Escherichia coli	Escherichia coli	Escherichia coli	Escherichia coli	Escherichia coli	Escherichia coli	Escherichia coli	Escherichia coli	2016-10-27	2300	2260	2160	2070	2200	2100	1950	1900	NA	NA	NA	NA	NA	NA	NA	NA	NA	NA
7	14782	Escherichia coli	3	NA	NA	1	40	positive	0	1	OUT	0	1	1	11228.6	5.4	6.2	20.6	1	Escherichia coli	Escherichia coli	Escherichia coli	Escherichia coli	Escherichia coli	Escherichia coli	Escherichia coli	Escherichia coli	2016-10-30	2200	2150	2000	1980	2300	2200	2140	2100	NA	NA	NA	NA	NA	NA	NA	NA	NA	NA
7	14783	Escherichia coli	3	NA	NA	1	89	positive	0	1	OUT	0	1	1	23562.8	2.4	19.8	299.6	1	Escherichia coli	Escherichia coli	Escherichia coli	Escherichia coli	Escherichia coli	Escherichia coli	Escherichia coli	Escherichia coli	2016-10-30	2200	2150	2050	2000	2300	2150	2070	1980	NA	NA	NA	NA	NA	NA	NA	NA	NA	NA
7	14785	Escherichia coli	3	NA	NA	0	61	positive	0	1	OUT	0	1	1	44377.3	1.2	46.5	2306.4	1	Escherichia coli	Escherichia coli	Escherichia coli	Escherichia coli	Escherichia coli	Escherichia coli	Escherichia coli	Escherichia coli	2016-10-30	2200	2100	1900	1850	2210	2170	2100	2050	NA	NA	NA	NA	NA	NA	NA	NA	NA	NA
7	14793	Escherichia coli	3	NA	NA	1	68	positive	0	1	OUT	0	1	1	11315.1	1.8	25.4	14.8	1	Escherichia coli	Escherichia coli	Escherichia coli	Escherichia coli	Escherichia coli	Escherichia coli	Escherichia coli	Escherichia coli	2016-11-02	2210	2150	2080	2010	2160	2140	2090	2040	NA	NA	NA	NA	NA	NA	NA	NA	NA	NA
7	14794	Escherichia coli	3	NA	NA	1	76	positive	0	3	IN	0	2	1	18696.1	8.8	9.8	38.6	1	Escherichia coli	Escherichia coli	Escherichia coli	Escherichia coli	Escherichia coli	Escherichia coli	Escherichia coli	Escherichia coli	2016-11-03	2160	2040	2000	1950	2150	2060	1980	1900	NA	NA	NA	NA	NA	NA	NA	NA	NA	NA
7	14796	Escherichia coli	3	NA	NA	1	83	positive	0	3	IN	0	2	2	51379.1	1	40.3	980.5	1	Escherichia coli	Escherichia coli	Escherichia coli	Escherichia coli	Escherichia coli	Escherichia coli	Escherichia coli	Escherichia coli	2016-11-03	2200	2160	2060	1950	2160	2050	2000	1950	NA	NA	NA	NA	NA	NA	NA	NA	NA	NA
7	14797	Escherichia coli	3	NA	NA	0	54	positive	0	1	OUT	0	2	1	3702936	1.3	4.8	974.1	1	Escherichia coli	Escherichia coli	Escherichia coli	Escherichia coli	Escherichia coli	Escherichia coli	Escherichia coli	Escherichia coli	2016-11-03	2210	2170	2120	2080	2300	2210	2150	2060	NA	NA	NA	NA	NA	NA	NA	NA	NA	NA
7	14798	Escherichia coli	3	NA	NA	1	84	positive	0	1	OUT	0	1	1	51379.1	1	40.3	980.5	1	Escherichia coli	Escherichia coli	Escherichia coli	Escherichia coli	Escherichia coli	Escherichia coli	Escherichia coli	Escherichia coli	2016-11-03	2230	2160	2090	2050	2150	2130	2110	2090	NA	NA	NA	NA	NA	NA	NA	NA	NA	NA
7	14801	Escherichia coli	3	NA	NA	0	69	positive	0	1	OUT	0	2	1	19410.6	22.5	57.2	90.4	1	Escherichia coli	Escherichia coli	Escherichia coli	Escherichia coli	Escherichia coli	Escherichia coli	Escherichia coli	Escherichia coli	2016-11-03	2160	2080	2050	2010	2240	2150	2080	2030	NA	NA	NA	NA	NA	NA	NA	NA	NA	NA
7	14802	Escherichia coli	3	NA	NA	0	58	positive	0	3	IN	0	2	1	29640.4	19.6	5.2	1893.6	1	Escherichia coli	Escherichia coli	Escherichia coli	Escherichia coli	Escherichia coli	Escherichia coli	Escherichia coli	Escherichia coli	2016-11-03	2210	2150	2080	2040	2150	2080	2030	1980	NA	NA	NA	NA	NA	NA	NA	NA	NA	NA
7	14805	Escherichia coli	3	NA	NA	1	16	positive	0	1	OUT	0	1	1	73904.6	16.7	18.3	6.1	1	Escherichia coli	Escherichia coli	Escherichia coli	Escherichia coli	Escherichia coli	Escherichia coli	Escherichia coli	Escherichia coli	2016-11-03	2220	2150	2080	2050	2180	2050	2030	1980	NA	NA	NA	NA	NA	NA	NA	NA	NA	NA
7	14812	Escherichia coli	3	NA	NA	0	82	positive	0	3	IN	0	2	1	19139.8	2.8	31.7	117.3	1	Escherichia coli	Escherichia coli	Escherichia coli	Escherichia coli	NA	NA	NA	NA	2016-11-09	2110	2050	2010	2000	0	0	0	0	NA	NA	NA	NA	NA	NA	NA	NA	NA	NA
7	14822	Escherichia coli	3	NA	NA	1	71	positive	0	3	IN	0	2	1	41423.9	8.1	17.7	20	1	Escherichia coli	Escherichia coli	Escherichia coli	Escherichia coli	Escherichia coli	Escherichia coli	Escherichia coli	Escherichia coli	2016-11-11	2330	2270	2200	2100	2300	2200	2190	2180	NA	NA	NA	NA	NA	NA	NA	NA	NA	NA
7	14824	Escherichia coli	3	NA	NA	1	87	positive	0	3	IN	0	2	1	11582.1	27.3	16.1	433.2	1	Escherichia coli	Escherichia coli	Escherichia coli	Escherichia coli	Escherichia coli	Escherichia coli	Escherichia coli	Escherichia coli	2016-11-11	2180	2140	2130	2000	2360	2200	2200	2100	NA	NA	NA	NA	NA	NA	NA	NA	NA	NA
7	14825	Escherichia coli	3	NA	NA	1	33	positive	0	3	IN	0	1	1	16928.3	2.2	1.7	173.7	1	Escherichia coli	Escherichia coli	Escherichia coli	Escherichia coli	Escherichia coli	Escherichia coli	Escherichia coli	Escherichia coli	2016-11-11	2180	2140	2130	2080	2200	2140	2140	2130	NA	NA	NA	NA	NA	NA	NA	NA	NA	NA
7	14826	Escherichia coli	3	NA	NA	1	31	positive	0	3	IN	0	2	6	36407.7	7.4	6.9	675.1	1	Escherichia coli	Escherichia coli	Escherichia coli	Escherichia coli	Escherichia coli	Escherichia coli	Escherichia coli	Escherichia coli	2016-11-11	2360	2200	2200	2100	2200	2190	2180	2150	NA	NA	NA	NA	NA	NA	NA	NA	NA	NA
7	14853	Escherichia coli	3	NA	NA	1	50	positive	0	3	IN	0	2	1	9453.5	44.1	6.2	83.8	1	Escherichia coli	Escherichia coli	Escherichia coli	Escherichia coli	Escherichia coli	Escherichia coli	Escherichia coli	Escherichia coli	2016-11-14	2310	2150	2120	2110	2300	2200	2000	1900	NA	NA	NA	NA	NA	NA	NA	NA	NA	NA
7	14854	Escherichia coli	3	NA	NA	1	70	positive	0	3	IN	0	2	1	9498.5	2.5	7	1578.7	1	Escherichia coli	Escherichia coli	Escherichia coli	Escherichia coli	Escherichia coli	Escherichia coli	Escherichia coli	Escherichia coli	2016-11-14	2120	2090	2080	2030	2200	2100	2080	2060	NA	NA	NA	NA	NA	NA	NA	NA	NA	NA
7	14855	Escherichia coli	3	Enterobacter gergoviae	2	0	69	positive	0	3	IN	0	2	1	16267.6	5.3	41.6	807.1	1	Escherichia coli	Escherichia coli	Escherichia coli	Escherichia coli	Escherichia coli	Escherichia coli	Escherichia coli	Escherichia coli	2016-11-14	2120	2070	1960	1950	2150	2050	2040	2010	NA	NA	NA	NA	NA	NA	NA	NA	NA	NA
7	14859	Escherichia coli	3	NA	NA	1	90	positive	0	3	IN	0	2	6	35982.9	6.2	12.1	55.3	1	Escherichia coli	Escherichia coli	Escherichia coli	Escherichia coli	Escherichia coli	Escherichia coli	Escherichia coli	Escherichia coli	2016-11-14	2400	2300	2200	2100	2270	2240	2210	2190	NA	NA	NA	NA	NA	NA	NA	NA	NA	NA
7	14862	Escherichia coli	1	NA	NA	0	86	positive	0	3	IN	0	2	6	11908.9	0.4	186.9	1090.8	1	Escherichia coli	Escherichia coli	Escherichia coli	Escherichia coli	Escherichia coli	Escherichia coli	Escherichia coli	Escherichia coli	2016-11-14	2060	2010	1980	1960	1880	1860	1840	1780	NA	NA	NA	NA	NA	NA	NA	NA	NA	NA
7	14863	Escherichia coli	3	NA	NA	1	32	positive	0	3	IN	0	1	2	48794.6	2.8	625.2	2579.5	1	Escherichia coli	Escherichia coli	Escherichia coli	Escherichia coli	Escherichia coli	Escherichia coli	Escherichia coli	Escherichia coli	2016-11-14	2270	2240	2230	2190	2260	2160	2160	2130	NA	NA	NA	NA	NA	NA	NA	NA	NA	NA
7	14866	Escherichia coli	3	NA	NA	1	92	positive	0	3	IN	0	2	6	30076.7	3	10	2814.8	1	Escherichia coli	Escherichia coli	Escherichia coli	Escherichia coli	Escherichia coli	Escherichia coli	Escherichia coli	Escherichia coli	2016-11-16	2060	1930	1910	1810	2210	2180	2130	2080	NA	NA	NA	NA	NA	NA	NA	NA	NA	NA
7	14867	Escherichia coli	3	NA	NA	1	50	positive	0	1	OUT	0	1	1	9170.4	3.3	36.8	1368.4	1	Escherichia coli	Escherichia coli	Escherichia coli	Escherichia coli	Escherichia coli	Escherichia coli	Escherichia coli	Escherichia coli	2016-10-25	2100	2080	2050	2010	2060	2060	2040	2020	NA	NA	NA	NA	NA	NA	NA	NA	NA	NA
7	14868	Escherichia coli	3	NA	NA	1	63	positive	0	3	IN	0	2	1	9240.2	0.5	30.5	1707.6	1	Escherichia coli	Escherichia coli	Escherichia coli	Escherichia coli	Escherichia coli	Escherichia coli	Escherichia coli	Escherichia coli	2016-11-16	2280	2280	2270	2260	2200	2200	2190	2180	NA	NA	NA	NA	NA	NA	NA	NA	NA	NA
7	14897	Escherichia coli	3	NA	NA	1	69	positive	0	3	IN	0	2	1	29256.4	4.1	29.3	2898.7	1	Escherichia coli	Escherichia coli	Escherichia coli	Escherichia coli	Escherichia coli	Escherichia coli	Escherichia coli	Escherichia coli	2016-11-16	2207	2010	1930	1920	1900	1820	1730	1710	NA	NA	NA	NA	NA	NA	NA	NA	NA	NA
7	14900	Escherichia coli	3	NA	NA	1	51	positive	0	3	IN	0	2	1	37426.7	37.6	22.1	12.2	1	Escherichia coli	Escherichia coli	Escherichia coli	Escherichia coli	Escherichia coli	Escherichia coli	Escherichia coli	Escherichia coli	2016-11-16	2070	2030	1940	1930	2340	2320	2270	2240	NA	NA	NA	NA	NA	NA	NA	NA	NA	NA
7	14901	Escherichia coli	3	NA	NA	1	71	positive	0	3	IN	0	2	1	10312.7	4.9	12.4	139.8	1	Escherichia coli	Escherichia coli	Escherichia coli	Escherichia coli	NA	NA	NA	NA	2016-11-16	2190	2170	2090	2070	0	0	0	0	NA	NA	NA	NA	NA	NA	NA	NA	NA	NA
7	14931	Escherichia coli	3	NA	NA	0	90	positive	0	3	IN	0	2	1	25083.4	0.4	33.8	845.3	1	Escherichia coli	Escherichia coli	Escherichia coli	Escherichia coli	Escherichia coli	Escherichia coli	Escherichia coli	Escherichia coli	2016-12-09	2210	2180	2170	2170	2150	2140	2130	2120	NA	NA	NA	NA	NA	NA	NA	NA	NA	NA
7	14932	Escherichia coli	3	NA	NA	0	19	positive	0	3	IN	0	2	1	29431.4	5.4	62.7	327.9	1	Escherichia coli	Escherichia coli	Escherichia coli	Escherichia coli	Escherichia coli	Escherichia coli	Escherichia coli	Escherichia coli	2016-12-09	2190	2150	2150	2130	2090	2080	2080	2030	NA	NA	NA	NA	NA	NA	NA	NA	NA	NA
7	14933	Escherichia coli	3	NA	NA	0	20	positive	0	3	IN	0	2	1	12000000	94.7	0	16.8	1	Escherichia coli	Escherichia coli	Escherichia coli	Escherichia coli	Escherichia coli	Escherichia coli	Escherichia coli	Escherichia coli	2016-12-09	2210	2180	2170	2160	2080	2070	2050	2050	NA	NA	NA	NA	NA	NA	NA	NA	NA	NA
7	14944	Escherichia coli	3	NA	NA	1	72	positive	0	2	OUT	0	1	1	7870	3	4	1611	1	Escherichia coli	Escherichia coli	Escherichia coli	Escherichia coli	Escherichia coli	Escherichia coli	Escherichia coli	Escherichia coli	2016-12-01	2180	2150	2140	2030	1980	1970	1960	1890	NA	NA	NA	NA	NA	NA	NA	NA	NA	NA
7	14945	Escherichia coli	3	NA	NA	1	57	positive	0	3	IN	0	2	1	57092	30	12.8	275	1	Escherichia coli	Escherichia coli	Escherichia coli	Escherichia coli	Escherichia coli	Escherichia coli	Escherichia coli	Escherichia coli	2016-12-01	2150	2130	2080	2050	1980	1950	1930	1910	NA	NA	NA	NA	NA	NA	NA	NA	NA	NA
7	14763	Morganella morganii	3	NA	NA	0	80	positive	0	1	OUT	0	2	1	13660	14.8	8.9	9.7	1	Morganella morganii	Morganella morganii	Morganella morganii	Morganella morganii	Morganella morganii	Morganella morganii	Morganella morganii	Morganella morganii	2016-10-27	2200	2100	2000	1950	2150	2050	2070	2000	NA	NA	NA	NA	NA	NA	NA	NA	NA	NA
7	14767	Morganella morganii	3	NA	NA	0	80	positive	0	1	OUT	0	2	1	13660.7	14.8	8.9	9.7	1	Morganella morganii	Morganella morganii	Morganella morganii	Morganella morganii	Morganella morganii	Morganella morganii	Morganella morganii	Morganella morganii	2016-10-27	2100	2050	2000	1890	1950	1860	1800	1750	NA	NA	NA	NA	NA	NA	NA	NA	NA	NA
7	14800	Morganella morganii	3	NA	NA	1	79	positive	0	3	IN	0	2	1	59166.4	4.9	34.5	20.1	1	Morganella morganii	Morganella morganii	Morganella morganii	Morganella morganii	Morganella morganii	Morganella morganii	Morganella morganii	Morganella morganii	2016-11-03	1850	1800	1750	1700	1930	1900	1880	1720	NA	NA	NA	NA	NA	NA	NA	NA	NA	NA
7	14856	Proteus mirabilis	3	NA	NA	1	93	positive	0	3	IN	0	2	1	11864.4	10.2	1.2	1.3	1	Proteus mirabilis	Proteus mirabilis	Lactobacillus especies	Proteus mirabilis	Proteus mirabilis	Proteus mirabilis	Proteus mirabilis	Proteus mirabilis	2016-11-14	1520	1430	1360	1330	1870	1830	1820	1780	NA	NA	NA	NA	NA	NA	NA	NA	NA	NA
7	14746	Klebsiella pneumoniae	3	NA	NA	1	25	positive	0	1	OUT	0	1	1	85028	93.9	13.5	67	1	Klebsiella pneumoniae	Klebsiella especies	Klebsiella pneumoniae	Klebsiella especies	Klebsiella pneumoniae	Klebsiella pneumoniae	Klebsiella pneumoniae	Klebsiella especies	2016-10-27	2100	2050	2000	1900	2050	2000	1980	1950	NA	NA	NA	NA	NA	NA	NA	NA	NA	NA
7	14747	Klebsiella pneumoniae	3	NA	NA	1	63	positive	0	1	OUT	0	1	1	64683	6.9	14.4	702	1	Klebsiella pneumoniae	Klebsiella pneumoniae	Klebsiella pneumoniae	Klebsiella pneumoniae	Klebsiella pneumoniae	Klebsiella especies	Klebsiella especies	Klebsiella pneumoniae	2016-10-28	2000	1950	1700	1600	2000	1950	1700	1650	NA	NA	NA	NA	NA	NA	NA	NA	NA	NA
7	14751	Klebsiella pneumoniae	3	NA	NA	1	61	positive	0	1	OUT	0	1	1	23679.1	0.9	20.8	204.5	1	Klebsiella pneumoniae	Klebsiella pneumoniae	Klebsiella pneumoniae	Klebsiella pneumoniae	Klebsiella pneumoniae	Klebsiella pneumoniae	Klebsiella pneumoniae	Klebsiella pneumoniae	2016-10-20	2120	2090	2050	2010	2030	2010	1950	1940	NA	NA	NA	NA	NA	NA	NA	NA	NA	NA
7	14774	Klebsiella pneumoniae	3	NA	NA	1	51	positive	0	3	IN	0	2	1	49041.2	49.6	12	1711.7	1	Klebsiella pneumoniae	Klebsiella pneumoniae	Klebsiella pneumoniae	Klebsiella oxytoca	Klebsiella pneumoniae	Klebsiella pneumoniae	Klebsiella pneumoniae	Klebsiella oxytoca	2016-10-27	2200	2100	2000	1860	2300	2200	2050	1800	NA	NA	NA	NA	NA	NA	NA	NA	NA	NA
7	14789	Klebsiella pneumoniae	3	NA	NA	1	78	positive	0	3	IN	0	2	1	10978.8	17.2	5	67.3	1	Klebsiella pneumoniae	Klebsiella pneumoniae	Klebsiella pneumoniae	Klebsiella pneumoniae	Klebsiella pneumoniae	Klebsiella pneumoniae	Klebsiella pneumoniae	Klebsiella pneumoniae	2016-10-30	2200	2150	2070	1980	2180	2100	2060	2000	NA	NA	NA	NA	NA	NA	NA	NA	NA	NA
7	14792	Klebsiella pneumoniae	3	NA	NA	0	57	positive	0	4	IN	0	2	2	94402.8	1.2	73.8	173.3	1	Klebsiella pneumoniae	Klebsiella pneumoniae	Klebsiella pneumoniae	Klebsiella pneumoniae	Klebsiella pneumoniae	Klebsiella pneumoniae	Klebsiella pneumoniae	Klebsiella pneumoniae	2016-11-02	2210	2150	2050	2000	2300	2210	2150	2070	NA	NA	NA	NA	NA	NA	NA	NA	NA	NA
7	14815	Klebsiella pneumoniae	3	NA	NA	1	24	positive	0	3	IN	0	2	1	31697.9	31.4	36.3	704.3	1	Klebsiella pneumoniae	Klebsiella pneumoniae	Klebsiella pneumoniae	Klebsiella pneumoniae	Lactobacillus especies	Lactobacillus especies	Haemophilus especies	NA	2016-11-09	2000	1900	1800	1800	1300	1180	1130	0	NA	NA	NA	NA	NA	NA	NA	NA	NA	NA
7	14818	Klebsiella pneumoniae	3	NA	NA	0	62	positive	0	3	IN	0	2	6	29862.7	1.6	212.4	922.4	1	Klebsiella pneumoniae	Klebsiella pneumoniae	Klebsiella pneumoniae	Klebsiella pneumoniae	Klebsiella pneumoniae	Klebsiella pneumoniae	Klebsiella pneumoniae	Klebsiella pneumoniae	2016-11-10	2070	1830	1820	1800	2310	2160	2110	1980	NA	NA	NA	NA	NA	NA	NA	NA	NA	NA
7	14851	Klebsiella pneumoniae	3	NA	NA	1	85	positive	0	3	IN	0	2	6	8026.1	36.4	11.7	9.7	1	Klebsiella pneumoniae	Klebsiella pneumoniae	Klebsiella pneumoniae	Klebsiella pneumoniae	Klebsiella pneumoniae	Klebsiella pneumoniae	Klebsiella pneumoniae	Klebsiella pneumoniae	2016-11-14	2040	2020	1900	1700	1970	1920	1850	1710	NA	NA	NA	NA	NA	NA	NA	NA	NA	NA
7	14899	Klebsiella pneumoniae	3	NA	NA	0	46	positive	0	3	IN	0	2	1	16597.9	2.5	17.3	55.5	1	Klebsiella pneumoniae	Klebsiella pneumoniae	Klebsiella pneumoniae	Klebsiella pneumoniae	Klebsiella pneumoniae	Klebsiella pneumoniae	Klebsiella pneumoniae	Klebsiella pneumoniae	2016-11-16	2210	2180	2140	2030	2240	2210	2160	2080	NA	NA	NA	NA	NA	NA	NA	NA	NA	NA
7	14934	Klebsiella oxytoca	3	NA	NA	0	73	positive	0	3	IN	0	2	1	17418	0.9	78.4	1783.4	1	Klebsiella oxytoca	Klebsiella oxytoca	Klebsiella oxytoca	Klebsiella oxytoca	Klebsiella oxytoca	Klebsiella oxytoca	Klebsiella oxytoca	Klebsiella oxytoca	2016-12-09	2150	2130	2090	2090	2010	1990	1950	1930	NA	NA	NA	NA	NA	NA	NA	NA	NA	NA
7	14742	Pseudomonas aeruginosa	3	NA	NA	1	93	positive	0	1	OUT	0	1	1	20183	9.4	12.2	27.2	1	Pseudomonas aeruginosa	Pseudomonas aeruginosa	Pseudomonas aeruginosa	Pseudomonas aeruginosa	Pseudomonas aeruginosa	Pseudomonas aeruginosa	Pseudomonas aeruginosa	Pseudomonas aeruginosa	2016-10-25	2100	2010	2000	1950	2200	2100	2020	1990	NA	NA	NA	NA	NA	NA	NA	NA	NA	NA
7	14858	Streptococcus agalactiae	3	NA	NA	1	49	positive	0	3	IN	0	2	1	13334.2	19.6	422.6	51.2	1	Streptococcus agalactiae	Streptococcus agalactiae	Streptococcus agalactiae	Streptococcus agalactiae	Streptococcus agalactiae	Streptococcus agalactiae	Streptococcus agalactiae	Streptococcus agalactiae	2016-11-14	2080	2070	2060	2030	2130	2059	2030	1900	NA	NA	NA	NA	NA	NA	NA	NA	NA	NA
7	14744	Escherichia coli	3	NA	NA	1	30	positive	0	1	OUT	0	1	1	40491	280	8.1	1193	1	Otros	Otros	Otros	Otros	Otros	Otros	Otros	Otros	2016-10-25	2000	1900	1850	1690	1700	1680	1630	1580	Gardnerella vaginalis	Gardnerella vaginalis	Gardnerella vaginalis	Gardnerella vaginalis	Gardnerella vaginalis	Gardnerella vaginalis	Gardnerella vaginalis	Gardenerella vaginalis	NA	NA
7	14820	Escherichia coli	3	NA	NA	0	44	positive	0	3	IN	0	2	1	20193.6	1.7	28.8	209.9	1	Klebsiella pneumoniae	Klebsiella pneumoniae	Klebsiella pneumoniae	Klebsiella pneumoniae	Klebsiella pneumoniae	Klebsiella pneumoniae	Klebsiella pneumoniae	Klebsiella pneumoniae	2016-11-11	2040	2014	1960	1800	1940	1910	1899	1840	NA	NA	NA	NA	NA	NA	NA	NA	NA	NA
7	14819	Providencia rettgeri	3	Klebsiella oxytoca	3	1	65	positive	0	3	IN	0	2	1	42243.8	115.1	67.7	46.4	1	NA	NA	NA	NA	NA	NA	NA	NA	2016-11-10	0	0	0	0	0	0	0	0	NA	NA	NA	NA	NA	NA	NA	NA	NA	NA
7	14786	Escherichia coli	3	NA	NA	1	89	positive	0	1	OUT	0	1	1	13466.8	0.9	9.3	3.3	1	NA	NA	NA	NA	NA	NA	NA	NA	2016-10-30	0	0	0	0	0	0	0	0	NA	NA	NA	NA	NA	NA	NA	NA	NA	NA
7	14807	Escherichia coli	3	NA	NA	1	83	positive	0	1	OUT	0	1	1	34798.8	25.3	9.3	3890.7	1	NA	NA	NA	NA	NA	NA	NA	NA	2016-11-04	0	0	0	0	0	0	0	0	NA	NA	NA	NA	NA	NA	NA	NA	NA	NA
7	14814	Escherichia coli	3	NA	NA	0	74	positive	0	3	IN	0	2	6	15662.1	2.9	177.2	264.3	0	NA	NA	NA	NA	NA	NA	NA	NA	2016-11-09	0	0	0	0	0	0	0	0	NA	NA	NA	NA	NA	NA	NA	NA	NA	NA
7	14852	Escherichia coli	3	NA	NA	0	60	positive	0	3	IN	0	2	1	20215.3	3.2	45.5	1406.5	1	NA	NA	NA	NA	NA	NA	NA	NA	2016-11-14	0	0	0	0	0	0	0	0	NA	NA	NA	NA	NA	NA	NA	NA	NA	NA
7	14902	Morganella morganii	3	NA	NA	1	91	positive	0	3	IN	0	2	6	16938.2	1.7	392.6	221.8	1	NA	NA	NA	NA	NA	NA	NA	NA	2016-11-16	0	0	0	0	0	0	0	0	NA	NA	NA	NA	NA	NA	NA	NA	NA	NA
7	14930	Proteus vulgaris	3	NA	NA	1	86	positive	0	3	IN	0	2	1	33405	30.9	118	4067	1	NA	NA	NA	NA	NA	NA	NA	NA	2016-12-09	0	0	0	0	0	0	0	0	NA	NA	NA	NA	NA	NA	NA	NA	NA	NA
7	14806	Klebsiella pneumoniae	3	NA	NA	1	50	positive	0	1	OUT	0	1	1	49389.5	42.6	130.4	4687.4	1	NA	NA	NA	NA	NA	NA	NA	NA	2016-11-03	0	0	0	0	0	0	0	0	NA	NA	NA	NA	NA	NA	NA	NA	NA	NA
7	14821	Klebsiella pneumoniae	3	NA	NA	1	83	positive	0	3	IN	0	2	1	28784.8	0.8	26.1	231.9	1	NA	NA	NA	NA	NA	NA	NA	NA	2016-11-11	0	0	0	0	0	0	0	0	NA	NA	NA	NA	NA	NA	NA	NA	NA	NA
7	14857	Klebsiella pneumoniae	3	NA	NA	1	67	positive	0	3	IN	0	2	1	49965.8	108.8	14.7	52.1	1	NA	NA	NA	NA	NA	NA	NA	NA	2016-11-14	0	0	0	0	0	0	0	0	NA	NA	NA	NA	NA	NA	NA	NA	NA	NA
7	14787	Pseudomonas aeruginosa	3	NA	NA	1	73	positive	0	3	IN	0	2	2	15630.1	12.9	41.3	1136.5	1	NA	NA	NA	NA	NA	NA	NA	NA	2016-10-30	0	0	0	0	0	0	0	0	NA	NA	NA	NA	NA	NA	NA	NA	NA	NA
7	14898	Staphylococcus epidermidis	3	NA	NA	0	82	positive	0	1	OUT	0	1	1	6022.4	0.5	36.4	279.1	NA	NA	NA	NA	NA	Escherichia coli	Citrobacter koseri	Escherichia coli	NA	2016-11-16	0	0	0	0	2170	1240	1230	0	NA	NA	NA	NA	NA	NA	NA	NA	NA	NA
8	15103	Escherichia coli	3	Streptococcus gallolyticus	3	1	81	positive	0	5	OUT	1	NA	1	7018	31.1	114.4	23.3	1	NA	NA	NA	NA	Escherichia coli	Escherichia coli	Escherichia coli	Escherichia coli	2016-12-07	0	0	0	0	1774	1753	1672	1631	NA	NA	NA	NA	NA	NA	NA	NA	NA	Streptococcus gallolyticus
8	15096	Escherichia coli	3	Streptococcus agalactiae	3	0	41	positive	0	1	OUT	1	1	1	9503.6	18.3	65.2	4018.4	1	Escherichia coli	Escherichia coli	Escherichia coli	Escherichia coli	Escherichia coli	Escherichia coli	Escherichia coli	Escherichia coli	2016-11-23	1850	1733	1654	1651	1621	1591	1586	1548	NA	NA	NA	NA	NA	NA	NA	NA	NA	NA
8	15144	Klebsiella pneumoniae	3	Staphylococcus simulans	3	1	84	positive	0	1	OUT	1	NA	1	13256	3.3	5.2	14.3	1	Klebsiella pneumoniae	Klebsiella pneumoniae	Klebsiella pneumoniae	Klebsiella pneumoniae	Klebsiella pneumoniae	Klebsiella pneumoniae	Klebsiella pneumoniae	Klebsiella pneumoniae	2016-12-14	2271	2218	2166	2121	2324	2212	2136	2115	NA	NA	NA	NA	NA	NA	NA	NA	NA	Staphylococcus simulans
8	14984	Escherichia coli	3	Staphylococcus epidermidis	3	0	91	positive	0	1	OUT	1	1	1	13139	3.6	15.6	292.8	1	Escherichia coli	Escherichia coli	Escherichia coli	Escherichia coli	Escherichia coli	Escherichia coli	Escherichia coli	Escherichia coli	2016-11-24	2011	1675	1908	1897	1957	1936	1859	1858	NA	NA	NA	NA	NA	NA	NA	NA	NA	NA
8	14976	Escherichia coli	3	Providencia stuartii	3	1	82	positive	0	1	OUT	1	NA	1	20610.4	1.7	25.2	151.8	1	Providencia stuartii	Providencia stuartii	Providencia stuartii	Providencia stuartii	Providencia stuartii	Providencia stuartii	Providencia stuartii	Providencia stuartii	2016-11-17	2372	2317	2243	2235	2335	2296	2245	2219	NA	NA	NA	NA	NA	NA	NA	NA	NA	NA
8	15138	Enterobacter cloacae	3	Enterococcus faecalis	3	0	39	positive	0	2	OUT	1	1	2	6256.2	6.4	75.1	2367.4	1	Enterobacter cloacae	Enterobacter asburiae	Otros	Enterobacter cloacae	Enterobacter cloacae	Otros	Enterobacter asburiae	Enterobacter cloacae	2016-12-14	2013	1975	1970	1853	1982	1946	1917	1863	NA	NA	NA	Enterobacter kobei	NA	NA	Enterobacter kobei	NA	NA	NA
8	14988	Escherichia coli	2	Enterococcus faecalis	2	1	46	positive	0	3	IN	1	NA	1	7011.3	9.7	18.2	13.4	1	Escherichia coli	Escherichia coli	Escherichia coli	Escherichia coli	Escherichia coli	Escherichia coli	Escherichia coli	Escherichia coli	2016-11-28	2214	2202	2177	2122	2303	2291	2205	2174	NA	NA	NA	NA	NA	NA	NA	NA	NA	NA
8	15092	Escherichia coli	3	Enterococcus faecalis	3	1	18	positive	0	2	OUT	1	NA	1	64328.2	197.5	12.4	94.3	1	Escherichia coli	Enterococcus faecium	Escherichia coli	Escherichia coli	Escherichia coli	Escherichia coli	Escherichia coli	Escherichia coli	2016-11-23	2251	2154	2046	2029	2234	2115	2037	1945	NA	NA	NA	NA	NA	NA	NA	NA	NA	NA
8	15094	Escherichia coli	3	Enterococcus faecalis	3	1	64	positive	0	1	OUT	1	1	1	22978.7	20.5	15.3	47.5	1	Escherichia coli	Escherichia coli	Escherichia coli	Escherichia coli	Escherichia coli	Escherichia coli	Escherichia coli	Escherichia coli	2016-11-23	2296	2281	2245	2127	2314	2222	2206	2198	NA	NA	NA	NA	NA	NA	NA	NA	NA	NA
8	14904	Escherichia coli	3	NA	NA	1	97	positive	0	5	OUT	1	1	1	50000	3	22.7	543	1	Escherichia coli	Escherichia coli	Escherichia coli	Escherichia coli	NA	NA	NA	NA	2016-10-28	1967	1918	1915	1849	0	0	0	0	NA	NA	NA	NA	NA	NA	NA	NA	NA	NA
8	14905	Escherichia coli	3	NA	NA	1	81	positive	0	2	OUT	1	NA	1	41323.2	26.9	131.4	3181.5	1	Escherichia coli	Escherichia coli	Escherichia coli	Escherichia coli	Escherichia coli	Escherichia coli	Escherichia coli	Escherichia coli	2016-10-28	1968	1944	1855	1738	2068	1929	1869	1808	NA	NA	NA	NA	NA	NA	NA	NA	NA	NA
8	14907	Escherichia coli	3	NA	NA	1	81	positive	0	5	OUT	1	1	2	22471.3	11	20.3	54.9	1	Escherichia coli	Escherichia coli	Escherichia coli	Escherichia coli	Escherichia coli	Escherichia coli	Escherichia coli	Escherichia coli	2016-11-04	2427	2322	2297	2303	2400	2337	2289	2233	NA	NA	NA	NA	NA	NA	NA	NA	NA	NA
8	14908	Escherichia coli	3	NA	NA	1	77	positive	0	1	OUT	1	1	1	23788.1	1.8	39.2	1278.2	1	Escherichia coli	Escherichia coli	Escherichia coli	Escherichia coli	Escherichia coli	Escherichia coli	Escherichia coli	Escherichia coli	2016-11-04	2289	2233	2219	2200	2334	2243	2233	2210	NA	NA	NA	NA	NA	NA	NA	NA	NA	NA
8	14910	Escherichia coli	3	NA	NA	1	52	positive	0	1	OUT	1	1	1	20264.3	3.1	16.4	1848.1	1	Escherichia coli	Escherichia coli	Escherichia coli	Escherichia coli	Escherichia coli	Escherichia coli	Escherichia coli	Escherichia coli	2016-11-04	2222	2169	2101	2097	2222	2136	2053	2049	NA	NA	NA	NA	NA	NA	NA	NA	NA	NA
8	14911	Escherichia coli	3	NA	NA	1	43	positive	0	1	OUT	1	NA	1	17206.7	20.2	4.8	21.4	1	Escherichia coli	Escherichia coli	Escherichia coli	Escherichia coli	Escherichia coli	Escherichia coli	Escherichia coli	Escherichia coli	2016-11-04	2268	2190	2154	2121	2193	2119	2115	2052	NA	NA	NA	NA	NA	NA	NA	NA	NA	NA
8	14912	Escherichia coli	3	NA	NA	0	59	positive	0	1	OUT	1	NA	1	69969.8	7.7	44.7	1.8	1	Escherichia coli	Escherichia coli	Escherichia coli	Escherichia coli	Escherichia coli	Escherichia coli	Escherichia coli	Escherichia coli	2016-11-04	2351	2330	2254	2215	2424	2297	2246	2218	NA	NA	NA	NA	NA	NA	NA	NA	NA	NA
8	14915	Escherichia coli	3	NA	NA	1	68	positive	0	1	OUT	1	NA	1	41978.6	8.9	18.2	2177.5	1	Escherichia coli	Escherichia coli	Escherichia coli	Escherichia coli	Escherichia coli	Escherichia coli	Escherichia coli	Escherichia coli	2016-11-04	1897	1880	1867	1858	1823	1756	1724	1721	NA	NA	NA	NA	NA	NA	NA	NA	NA	NA
8	14916	Escherichia coli	3	NA	NA	1	51	positive	0	1	OUT	1	NA	1	26088.3	14.7	24	60.2	1	Escherichia coli	Escherichia coli	Escherichia coli	Escherichia coli	Escherichia coli	Escherichia coli	Escherichia coli	Escherichia coli	2016-11-04	2361	2318	2309	2239	2459	2410	2408	2338	NA	NA	NA	NA	NA	NA	NA	NA	NA	NA
8	14918	Escherichia coli	3	NA	NA	1	60	positive	0	1	OUT	1	NA	1	8423.6	10.3	14	68.1	1	Escherichia coli	Escherichia coli	Escherichia coli	Escherichia coli	Escherichia coli	Escherichia coli	Escherichia coli	Escherichia coli	2016-11-04	2334	2326	2302	2293	2378	2368	2357	2336	NA	NA	NA	NA	NA	NA	NA	NA	NA	NA
8	14920	Escherichia coli	2	NA	NA	1	74	positive	0	1	OUT	1	1	1	29811.3	7.9	23.6	248.1	1	Escherichia coli	Escherichia coli	Escherichia coli	Escherichia coli	Escherichia coli	Escherichia coli	Escherichia coli	Escherichia coli	2016-11-09	2345	2226	2212	2212	2284	2262	2206	2179	NA	NA	NA	NA	NA	NA	NA	NA	NA	NA
8	14923	Escherichia coli	3	NA	NA	0	66	positive	0	2	OUT	1	NA	1	21593.9	6	10.9	15.3	1	Escherichia coli	Escherichia coli	Escherichia coli	Escherichia coli	Escherichia coli	Escherichia coli	Escherichia coli	Escherichia coli	2016-11-09	2314	2283	2245	2219	2277	2232	2211	2207	NA	NA	NA	NA	NA	NA	NA	NA	NA	NA
8	14936	Escherichia coli	3	NA	NA	1	48	positive	0	2	OUT	1	1	1	39082.6	15.9	40.3	26.7	1	Escherichia coli	Escherichia coli	Escherichia coli	Escherichia coli	Escherichia coli	Escherichia coli	Escherichia coli	Escherichia coli	2016-11-09	2296	2287	2218	2.21	2323	2319	2303	2240	NA	NA	NA	NA	NA	NA	NA	NA	NA	NA
8	14939	Escherichia coli	3	NA	NA	1	55	positive	0	1	OUT	1	1	1	35691.4	0.9	47.7	456.4	1	Escherichia coli	Escherichia coli	Escherichia coli	Escherichia coli	Escherichia coli	Escherichia coli	Escherichia coli	Escherichia coli	2016-11-09	2079	2019	1997	1958	2086	2029	1993	1961	NA	NA	NA	NA	NA	NA	NA	NA	NA	NA
8	14940	Escherichia coli	2	NA	NA	1	48	positive	0	1	OUT	1	NA	1	7349.3	30.1	10.7	77.8	1	Escherichia coli	Escherichia coli	Escherichia coli	Escherichia coli	Escherichia coli	Escherichia coli	Escherichia coli	Escherichia coli	2016-11-09	2312	2286	2242	2203	2328	2263	2250	2236	NA	NA	NA	NA	NA	NA	NA	NA	NA	NA
8	14943	Escherichia coli	3	NA	NA	1	81	positive	0	2	OUT	1	1	1	9130	5.8	14.3	39.8	1	Escherichia coli	Escherichia coli	Escherichia coli	Escherichia coli	Escherichia coli	Escherichia coli	Escherichia coli	Escherichia coli	2016-11-09	2338	2287	2244	2224	2310	2262	2235	2219	NA	NA	NA	NA	NA	NA	NA	NA	NA	NA
8	14947	Escherichia coli	3	NA	NA	1	15	positive	0	1	OUT	1	1	1	47584.4	96.6	29.8	62.9	1	Escherichia coli	Escherichia coli	Escherichia coli	Escherichia coli	Escherichia coli	Escherichia coli	Escherichia coli	Escherichia coli	2016-11-09	2270	2185	2176	2069	2258	2154	2105	2079	NA	NA	NA	NA	NA	NA	NA	NA	NA	NA
8	14948	Escherichia coli	3	NA	NA	1	70	positive	0	1	OUT	1	1	1	18645.5	9.1	25.7	2812.4	1	Escherichia coli	Escherichia coli	Escherichia coli	Escherichia coli	Escherichia coli	Escherichia coli	Escherichia coli	Escherichia coli	2016-11-09	2258	2154	2105	2079	2201	2200	2079	2036	NA	NA	NA	NA	NA	NA	NA	NA	NA	NA
8	14949	Escherichia coli	3	NA	NA	1	53	positive	0	1	OUT	1	NA	1	22564	21.5	11.7	15.4	1	Escherichia coli	Escherichia coli	Escherichia coli	Escherichia coli	Escherichia coli	Escherichia coli	Escherichia coli	Escherichia coli	2016-11-09	2268	2159	2137	2104	2197	2188	2096	2047	NA	NA	NA	NA	NA	NA	NA	NA	NA	NA
8	14951	Escherichia coli	3	NA	NA	1	63	positive	0	1	OUT	1	1	1	16689	1.4	186.4	729.1	1	Escherichia coli	Escherichia coli	Escherichia coli	Escherichia coli	Escherichia coli	Escherichia coli	Escherichia coli	Escherichia coli	2016-11-09	2113	2069	1910	1893	2139	2065	1939	1879	NA	NA	NA	NA	NA	NA	NA	NA	NA	NA
8	14953	Escherichia coli	3	NA	NA	1	47	positive	0	1	OUT	1	NA	1	9027.7	11.6	3.6	25.9	1	Escherichia coli	Escherichia coli	Escherichia coli	Escherichia coli	NA	NA	NA	NA	2016-11-17	2272	2236	2195	2155	0	0	0	0	NA	NA	NA	NA	NA	NA	NA	NA	NA	NA
8	14954	Escherichia coli	3	NA	NA	0	44	positive	0	1	OUT	1	NA	1	29505.1	4.1	17.5	49.8	1	Escherichia coli	Escherichia coli	Escherichia coli	Escherichia coli	Escherichia coli	Escherichia coli	Escherichia coli	Escherichia coli	2016-11-17	2323	2318	2317	2300	2371	2321	2252	2235	NA	NA	NA	NA	NA	NA	NA	NA	NA	NA
8	14975	Escherichia coli	3	NA	NA	1	85	positive	0	1	OUT	1	1	1	23308.7	149	25.9	84.9	1	Escherichia coli	Escherichia coli	Escherichia coli	Escherichia coli	Escherichia coli	Escherichia coli	Escherichia coli	Escherichia coli	2016-11-17	2218	2195	2193	2106	2224	2150	2124	2057	NA	NA	NA	NA	NA	NA	NA	NA	NA	NA
8	14977	Escherichia coli	3	NA	NA	1	75	positive	0	5	OUT	1	NA	1	6638.5	14.3	4.9	42.6	1	Escherichia coli	Escherichia coli	Escherichia coli	Escherichia coli	Escherichia coli	Escherichia coli	Escherichia coli	Escherichia coli	2016-11-17	2320	2204	2203	2127	2307	2244	2173	2121	NA	NA	NA	NA	NA	NA	NA	NA	NA	NA
8	14978	Escherichia coli	2	NA	NA	1	77	positive	0	1	OUT	1	1	1	32304.4	46	17.5	99.2	1	Escherichia coli	Escherichia coli	Escherichia coli	Escherichia coli	Escherichia coli	Escherichia coli	Escherichia coli	Escherichia coli	2016-11-17	2307	2280	2222	2219	2388	2322	2312	2312	NA	NA	NA	NA	NA	NA	NA	NA	NA	NA
8	14980	Escherichia coli	3	NA	NA	1	72	positive	0	1	OUT	1	NA	1	15901.6	4.1	13.3	17.2	1	Escherichia coli	Escherichia coli	Escherichia coli	Escherichia coli	Escherichia coli	Escherichia coli	Escherichia coli	Escherichia coli	2016-11-24	2222	2200	2131	2102	2258	2232	2104	2093	NA	NA	NA	NA	NA	NA	NA	NA	NA	NA
8	14981	Escherichia coli	3	NA	NA	1	84	positive	0	5	OUT	1	1	1	16005.1	16.3	52.2	27.1	1	Escherichia coli	Escherichia coli	Escherichia coli	Escherichia coli	Escherichia coli	Escherichia coli	Escherichia coli	Escherichia coli	2016-11-24	2311	2228	2205	2143	2379	2180	2174	2150	NA	NA	NA	NA	NA	NA	NA	NA	NA	NA
8	14985	Escherichia coli	3	NA	NA	1	83	positive	0	5	OUT	1	NA	1	48491.5	6.7	18.7	19	1	Escherichia coli	Escherichia coli	Escherichia coli	Escherichia coli	Escherichia coli	Escherichia coli	Escherichia coli	Escherichia coli	2016-11-28	2407	2348	2329	2327	2460	2348	2331	2330	NA	NA	NA	NA	NA	NA	NA	NA	NA	NA
8	14989	Escherichia coli	3	NA	NA	1	88	positive	0	5	OUT	1	NA	1	14207.1	20.3	5.9	27.1	0	Escherichia coli	Escherichia coli	Escherichia coli	Escherichia coli	Escherichia coli	Escherichia coli	Escherichia coli	Escherichia coli	2016-11-28	2363	2323	2313	2294	2426	2340	2333	2316	NA	NA	NA	NA	NA	NA	NA	NA	NA	NA
8	15093	Escherichia coli	3	NA	NA	1	49	positive	0	1	OUT	1	0	1	6839.7	22.4	19.5	27.5	1	Escherichia coli	Escherichia coli	Escherichia coli	Escherichia coli	Escherichia coli	Escherichia coli	Escherichia coli	Escherichia coli	2016-11-23	2264	2231	2216	2141	2233	2203	2145	2084	NA	NA	NA	NA	NA	NA	NA	NA	NA	NA
8	15095	Escherichia coli	3	NA	NA	1	75	positive	0	2	OUT	1	NA	1	25515.7	2.5	13.6	779.3	1	Escherichia coli	Escherichia coli	Escherichia coli	Escherichia coli	Escherichia coli	Escherichia coli	Escherichia coli	Escherichia coli	2016-11-23	2163	2146	1924	1853	2246	2154	2144	2077	NA	NA	NA	NA	NA	NA	NA	NA	NA	NA
8	15101	Escherichia coli	3	NA	NA	1	67	positive	0	2	OUT	1	1	1	28826.5	12.1	21.7	21.3	1	Escherichia coli	Escherichia coli	Escherichia coli	Escherichia coli	Escherichia coli	Escherichia coli	Escherichia coli	Escherichia coli	2016-12-01	2335	2304	2279	2205	2280	2278	2246	2223	NA	NA	NA	NA	NA	NA	NA	NA	NA	NA
8	15102	Escherichia coli	3	NA	NA	1	71	positive	0	3	IN	1	NA	2	11290.6	6.7	212.7	518.2	0	Escherichia coli	Escherichia coli	Escherichia coli	Escherichia coli	Escherichia coli	Escherichia coli	Escherichia coli	Escherichia coli	2016-12-01	2116	2031	2003	1996	2093	2032	1992	1954	NA	NA	NA	NA	NA	NA	NA	NA	NA	NA
8	15104	Escherichia coli	2	NA	NA	0	88	positive	0	5	OUT	1	NA	1	27307.1	129.1	12.7	63.7	1	NA	NA	NA	NA	Escherichia coli	Escherichia coli	Escherichia coli	Escherichia coli	2016-12-07	0	0	0	0	2172	2135	2116	2042	NA	NA	NA	NA	NA	NA	NA	NA	NA	NA
8	15105	Escherichia coli	3	NA	NA	1	87	positive	0	3	IN	1	NA	2	19042.3	27.2	13.2	888	1	Escherichia coli	Escherichia coli	Escherichia coli	Escherichia coli	Escherichia coli	Escherichia coli	Escherichia coli	Escherichia coli	2016-12-07	2135	2072	2003	1977	2210	2136	2085	2058	NA	NA	NA	NA	NA	NA	NA	NA	NA	NA
8	15134	Escherichia coli	3	NA	NA	1	81	positive	0	3	IN	1	1	2	44568.2	0.1	44.4	663.1	1	Escherichia coli	Escherichia coli	Escherichia coli	Escherichia coli	Escherichia coli	Escherichia coli	Escherichia coli	Escherichia coli	2016-12-07	2077	2075	2071	2063	2176	2114	2100	2030	NA	NA	NA	NA	NA	NA	NA	NA	NA	NA
8	15135	Escherichia coli	3	NA	NA	1	48	positive	0	1	OUT	1	1	1	12398.5	12.4	30.6	75.4	1	Escherichia coli	Escherichia coli	Escherichia coli	Escherichia coli	Escherichia coli	Escherichia coli	Escherichia coli	Escherichia coli	2016-12-07	2297	2266	2242	2231	2283	2254	2210	2194	NA	NA	NA	NA	NA	NA	NA	NA	NA	NA
8	15136	Escherichia coli	3	NA	NA	1	31	positive	0	2	OUT	1	0	1	40399.8	7.9	25.6	1167.1	1	Escherichia coli	Escherichia coli	Escherichia coli	Escherichia coli	Escherichia coli	Escherichia coli	Escherichia coli	Escherichia coli	2016-12-14	2262	2256	2255	2174	2372	2330	2278	2266	NA	NA	NA	NA	NA	NA	NA	NA	NA	NA
8	15137	Escherichia coli	2	NA	NA	1	74	positive	0	2	OUT	1	NA	1	34564	1.4	33.6	240.1	1	Escherichia coli	Escherichia coli	Escherichia coli	Escherichia coli	Escherichia coli	Escherichia coli	Escherichia coli	Escherichia coli	2016-12-14	2301	2255	2220	2181	2288	2282	2215	2162	NA	NA	NA	NA	NA	NA	NA	NA	NA	NA
8	15140	Escherichia coli	3	NA	NA	1	68	positive	0	1	OUT	1	NA	1	17918.7	16.3	9.5	15.3	1	Escherichia coli	Escherichia coli	Escherichia coli	Escherichia coli	Escherichia coli	Escherichia coli	Escherichia coli	Escherichia coli	2016-12-14	2399	2328	2314	2295	2353	2308	2278	2275	NA	NA	NA	NA	NA	NA	NA	NA	NA	NA
8	15142	Escherichia coli	3	NA	NA	1	88	positive	0	1	OUT	1	1	1	8430.8	6.4	34.9	221.9	0	Escherichia coli	Escherichia coli	Escherichia coli	Escherichia coli	Escherichia coli	Escherichia coli	Escherichia coli	Escherichia coli	2016-12-14	2466	2363	2348	2300	2513	2400	2356	2349	NA	NA	NA	NA	NA	NA	NA	NA	NA	NA
8	15145	Escherichia coli	3	NA	NA	1	101	positive	0	1	OUT	1	1	1	12008	8.3	14.8	18.6	0	Escherichia coli	Escherichia coli	Escherichia coli	Escherichia coli	Escherichia coli	Escherichia coli	Escherichia coli	Escherichia coli	2016-12-14	2212	2156	2153	2151	2237	2203	2203	2185	NA	NA	NA	NA	NA	NA	NA	NA	NA	NA
8	15146	Escherichia coli	3	NA	NA	1	71	positive	0	1	OUT	1	1	1	62851.5	5.1	33.7	606.2	1	Escherichia coli	Escherichia coli	Escherichia coli	Escherichia coli	Escherichia coli	Escherichia coli	Escherichia coli	Escherichia coli	2016-12-14	2312	2302	2282	2238	2364	2328	2318	2295	NA	NA	NA	NA	NA	NA	NA	NA	NA	NA
8	15147	Escherichia coli	3	NA	NA	1	42	positive	0	1	OUT	1	1	1	33139.1	23.7	17.1	74.3	1	Escherichia coli	Escherichia coli	Escherichia coli	Escherichia coli	Escherichia coli	Escherichia coli	Escherichia coli	Escherichia coli	2016-12-14	2315	2261	2228	2207	2279	2263	2213	2203	NA	NA	NA	NA	NA	NA	NA	NA	NA	NA
8	15149	Escherichia coli	3	NA	NA	1	86	positive	0	3	IN	1	1	2	22107.6	8.5	26.9	217.6	1	Escherichia coli	Escherichia coli	Escherichia coli	Escherichia coli	Escherichia coli	Escherichia coli	Escherichia coli	Escherichia coli	2016-12-16	2268	2226	2196	2192	2274	2264	2222	2187	NA	NA	NA	NA	NA	NA	NA	NA	NA	NA
8	15156	Escherichia coli	3	NA	NA	0	82	positive	0	5	OUT	1	NA	1	29492	7.8	17.9	320	1	Escherichia coli	Escherichia coli	Escherichia coli	Escherichia coli	Escherichia coli	Escherichia coli	Escherichia coli	Escherichia coli	2016-12-21	2256	2215	2197	2190	2231	2220	2153	2149	NA	NA	NA	NA	NA	NA	NA	NA	NA	NA
8	15158	Escherichia coli	3	NA	NA	0	83	positive	0	2	OUT	1	NA	1	6738.7	0.8	13.3	547.4	1	Escherichia coli	Escherichia coli	Escherichia coli	Escherichia coli	Escherichia coli	Escherichia coli	Escherichia coli	Escherichia coli	2016-12-21	2289	2153	2146	2141	2283	2197	2176	2154	NA	NA	NA	NA	NA	NA	NA	NA	NA	NA
8	15159	Escherichia coli	3	NA	NA	0	71	positive	0	2	OUT	1	1	1	8881.4	0.6	51.5	1055.6	1	Escherichia coli	Escherichia coli	Escherichia coli	Escherichia coli	Escherichia coli	Escherichia coli	Escherichia coli	Escherichia coli	2016-12-21	2278	2203	2198	2169	2280	2265	2262	2226	NA	NA	NA	NA	NA	NA	NA	NA	NA	NA
8	15579	Escherichia coli	3	NA	NA	1	20	positive	0	5	OUT	1	1	1	40958	17.1	32.2	15.6	1	Escherichia coli	Escherichia coli	Escherichia coli	Escherichia coli	Escherichia coli	Escherichia coli	Escherichia coli	Escherichia coli	2017-01-11	2319	2101	2004	1955	2396	2128	2100	2050	NA	NA	NA	NA	NA	NA	NA	NA	NA	NA
8	15580	Escherichia coli	3	NA	NA	1	18	positive	0	5	OUT	1	1	1	5717.7	34	10.3	72.4	1	Escherichia coli	Escherichia coli	Escherichia coli	Escherichia coli	Escherichia coli	Escherichia coli	Escherichia coli	Escherichia coli	2017-01-11	1902	1820	1805	1783	1810	1756	1733	1726	NA	NA	NA	NA	NA	NA	NA	NA	NA	NA
8	15581	Escherichia coli	3	NA	NA	1	68	positive	0	2	OUT	1	1	1	17946.2	13.2	21.1	21.3	1	Escherichia coli	Escherichia coli	Escherichia coli	Escherichia coli	NA	NA	NA	NA	2017-01-11	2363	2264	2131	2103	0	0	0	0	NA	NA	NA	NA	NA	NA	NA	NA	NA	NA
8	15582	Escherichia coli	2	NA	NA	1	39	positive	0	5	OUT	1	2	1	10401.2	60.7	7.5	19.5	1	Escherichia coli	Escherichia coli	Escherichia coli	Escherichia coli	Escherichia coli	Escherichia coli	Escherichia coli	Escherichia coli	2017-01-11	2001	1825	1781	1737	2192	2076	2068	1982	NA	NA	NA	NA	NA	NA	NA	NA	NA	NA
8	15587	Escherichia coli	3	NA	NA	1	60	positive	0	3	IN	1	NA	2	24074.8	1.8	73.5	141.4	1	Escherichia coli	Escherichia coli	Escherichia coli	Escherichia coli	Escherichia coli	Escherichia coli	Escherichia coli	Escherichia coli	2017-01-12	2252	2243	2230	2194	2153	2133	2129	2047	NA	NA	NA	NA	NA	NA	NA	NA	NA	NA
8	15590	Escherichia coli	3	NA	NA	1	63	positive	0	2	OUT	1	1	1	11467.4	17.8	204.2	89	1	Escherichia coli	Escherichia coli	Escherichia coli	Escherichia coli	Escherichia coli	Escherichia coli	Escherichia coli	Escherichia coli	2017-01-12	2304	2269	2166	2165	2302	2272	2159	2104	NA	NA	NA	NA	NA	NA	NA	NA	NA	NA
8	15595	Escherichia coli	3	NA	NA	0	62	positive	0	5	OUT	0	1	1	33206	1.6	370.1	960.9	1	Escherichia coli	Escherichia coli	Escherichia coli	Escherichia coli	Escherichia coli	Escherichia coli	Escherichia coli	Escherichia coli	2017-01-14	2170	2039	2037	1995	2003	2001	1917	1880	NA	NA	NA	NA	NA	NA	NA	NA	NA	NA
8	15596	Escherichia coli	3	NA	NA	0	53	positive	0	5	OUT	1	1	1	38435	14.8	16.4	320.2	1	Escherichia coli	Escherichia coli	Escherichia coli	Escherichia coli	Escherichia coli	Escherichia coli	Escherichia coli	Escherichia coli	2017-01-14	2275	2210	2163	2109	2234	2228	2139	2133	NA	NA	NA	NA	NA	NA	NA	NA	NA	NA
8	14941	Escherichia coli	3	NA	NA	1	65	positive	0	1	OUT	1	1	1	24620.3	8.5	17.1	4.8	NA	Escherichia coli	Escherichia coli	Escherichia coli	Escherichia coli	Escherichia coli	Escherichia coli	Escherichia coli	Escherichia coli	2016-11-09	2384	2365	2358	2317	2392	2357	2334	2315	NA	NA	NA	NA	NA	NA	NA	NA	NA	NA
8	15097	Escherichia coli	3	NA	NA	1	77	positive	0	1	OUT	1	NA	1	33507	4.1	15.5	5.2	NA	Escherichia coli	Escherichia coli	Escherichia coli	Escherichia coli	Escherichia coli	Escherichia coli	Escherichia coli	Escherichia coli	2016-11-23	2248	2247	2245	2200	2270	2245	2241	2169	NA	NA	NA	NA	NA	NA	NA	NA	NA	NA
8	15141	Escherichia coli	2	NA	NA	1	90	positive	0	1	OUT	1	1	1	14241.1	1.8	19.8	5.6	NA	Escherichia coli	Escherichia coli	Escherichia coli	Escherichia coli	Escherichia coli	Escherichia coli	Escherichia coli	Escherichia coli	2016-12-14	2405	2348	2346	2315	2306	2296	2243	2193	NA	NA	NA	NA	NA	NA	NA	NA	NA	NA
8	15155	Escherichia coli	3	NA	NA	1	41	positive	0	5	OUT	1	NA	1	13216	9.1	16	9.1	NA	Escherichia coli	Escherichia coli	Escherichia coli	Escherichia coli	Escherichia coli	Escherichia coli	Escherichia coli	Escherichia coli	2016-12-21	2310	2271	2230	2214	2336	2242	2235	2219	NA	NA	NA	NA	NA	NA	NA	NA	NA	NA
8	15594	Escherichia coli	1	NA	NA	1	86	positive	0	1	OUT	1	1	1	15939.3	11.6	21.1	9.8	NA	Escherichia coli	Escherichia coli	Escherichia coli	Escherichia coli	Escherichia coli	Escherichia coli	Escherichia coli	Escherichia coli	2016-12-14	2384	2327	2304	2202	2329	2321	2320	2290	NA	NA	NA	NA	NA	NA	NA	NA	NA	NA
8	14987	Proteus mirabilis	3	NA	NA	1	25	positive	0	5	OUT	1	NA	1	5358.7	18.2	32.2	1113.3	1	Proteus mirabilis	Proteus mirabilis	Proteus mirabilis	Proteus mirabilis	Proteus mirabilis	Proteus mirabilis	Proteus mirabilis	Proteus mirabilis	2016-11-28	1753	1734	1640	1520	1830	1755	1693	1667	NA	NA	NA	NA	NA	NA	NA	NA	NA	NA
8	15098	Proteus mirabilis	3	NA	NA	1	63	positive	0	1	OUT	1	1	1	5622.7	2.6	30.9	325.3	0	Proteus mirabilis	Proteus mirabilis	Proteus mirabilis	Proteus mirabilis	Proteus mirabilis	Proteus mirabilis	Proteus mirabilis	Proteus mirabilis	2016-11-23	2035	1885	1864	1837	2254	2011	2005	1990	NA	NA	NA	NA	NA	NA	NA	NA	NA	NA
8	15100	Proteus mirabilis	3	NA	NA	0	82	positive	0	5	OUT	1	1	1	8839.6	3.6	20.6	2469	1	Proteus mirabilis	Proteus mirabilis	Proteus mirabilis	Proteus mirabilis	Proteus mirabilis	Proteus mirabilis	Proteus mirabilis	Proteus mirabilis	2016-12-01	2362	2222	2215	2173	2288	2228	2197	2134	NA	NA	NA	NA	NA	NA	NA	NA	NA	NA
8	15583	Proteus mirabilis	3	NA	NA	1	88	positive	0	5	OUT	0	1	1	5298.4	13.7	15.1	89.4	1	NA	NA	NA	NA	Proteus mirabilis	Proteus mirabilis	Proteus mirabilis	Proteus mirabilis	2017-01-11	0	0	0	0	2089	1990	1980	1966	NA	NA	NA	NA	NA	NA	NA	NA	NA	NA
8	14909	Klebsiella pneumoniae	3	NA	NA	1	73	positive	0	2	OUT	1	NA	1	13362.9	25.9	3.7	27.5	1	Klebsiella pneumoniae	Klebsiella pneumoniae	Klebsiella pneumoniae	Klebsiella pneumoniae	Klebsiella pneumoniae	Klebsiella pneumoniae	Klebsiella pneumoniae	Klebsiella pneumoniae	2016-11-04	2146	2113	2084	1902	2091	2013	1971	1963	NA	NA	NA	NA	NA	NA	NA	NA	NA	NA
8	14913	Klebsiella pneumoniae	3	NA	NA	1	68	positive	0	1	OUT	1	NA	1	20727.8	12.9	12.2	38.8	1	Klebsiella pneumoniae	Klebsiella pneumoniae	Klebsiella pneumoniae	Klebsiella pneumoniae	Klebsiella pneumoniae	Klebsiella pneumoniae	Klebsiella pneumoniae	Klebsiella pneumoniae	2016-11-04	2300	2188	2121	2083	2187	2155	2108	2025	NA	NA	NA	NA	NA	NA	NA	NA	NA	NA
8	14914	Klebsiella pneumoniae	3	NA	NA	1	17	positive	0	1	OUT	1	1	1	22748.3	46.3	18	14.7	1	Klebsiella pneumoniae	Klebsiella pneumoniae	Klebsiella pneumoniae	Klebsiella pneumoniae	Klebsiella pneumoniae	Klebsiella pneumoniae	Klebsiella pneumoniae	Klebsiella pneumoniae	2016-11-04	2200	2070	1997	1994	2200	2176	2161	2055	NA	NA	NA	NA	NA	NA	NA	NA	NA	NA
8	14917	Klebsiella pneumoniae	3	NA	NA	1	72	positive	0	1	OUT	1	1	1	7694.9	2.1	7.5	25.1	1	Klebsiella pneumoniae	Klebsiella pneumoniae	Klebsiella pneumoniae	Klebsiella pneumoniae	Klebsiella pneumoniae	Klebsiella pneumoniae	Klebsiella pneumoniae	Klebsiella pneumoniae	2016-11-04	2353	2302	2295	2218	2278	2173	2137	2016	NA	NA	NA	NA	NA	NA	NA	NA	NA	NA
8	14950	Klebsiella pneumoniae	3	NA	NA	1	73	positive	0	5	OUT	1	NA	1	31801	11.4	24	209.3	1	Klebsiella pneumoniae	Klebsiella pneumoniae	Klebsiella pneumoniae	Klebsiella pneumoniae	Pasteurella especies	Klebsiella pneumoniae	Klebsiella pneumoniae	Klebsiella pneumoniae	2016-11-09	2175	2139	2091	2036	2265	2188	2148	2093	NA	NA	NA	NA	NA	NA	NA	NA	NA	NA
8	14979	Klebsiella oxytoca	3	NA	NA	1	83	positive	0	1	OUT	1	1	1	8985.3	0.2	12.8	260.5	1	Klebsiella oxytoca	Klebsiella oxytoca	Klebsiella oxytoca	Klebsiella oxytoca	Klebsiella oxytoca	Klebsiella oxytoca	Klebsiella oxytoca	Klebsiella oxytoca	2016-11-17	2323	2322	2203	2182	2270	2247	2198	2186	NA	NA	NA	NA	NA	NA	NA	NA	NA	NA
8	14990	Klebsiella pneumoniae	3	NA	NA	1	59	positive	0	5	OUT	1	1	1	21453	2.9	12	299.8	1	Klebsiella pneumoniae	Klebsiella pneumoniae	Klebsiella pneumoniae	Klebsiella pneumoniae	Klebsiella pneumoniae	Klebsiella pneumoniae	Klebsiella pneumoniae	Klebsiella pneumoniae	2016-11-28	2336	2326	2285	2239	2390	2336	2320	2247	NA	NA	NA	NA	NA	NA	NA	NA	NA	NA
8	15148	Klebsiella pneumoniae	3	NA	NA	0	60	positive	0	5	OUT	1	1	1	80812	2.1	20.6	315.7	1	Klebsiella pneumoniae	Klebsiella pneumoniae	Klebsiella pneumoniae	Klebsiella pneumoniae	Klebsiella pneumoniae	Klebsiella pneumoniae	Klebsiella pneumoniae	Klebsiella pneumoniae	2016-12-16	2180	2119	2011	1956	2144	2125	1994	1924	NA	NA	NA	NA	NA	NA	NA	NA	NA	NA
8	15150	Klebsiella pneumoniae	3	NA	NA	1	90	positive	0	2	OUT	1	1	1	22444.6	1.6	20.9	242.2	1	Klebsiella pneumoniae	Klebsiella pneumoniae	Klebsiella pneumoniae	Klebsiella pneumoniae	Klebsiella pneumoniae	Klebsiella pneumoniae	Klebsiella pneumoniae	Klebsiella pneumoniae	2016-12-16	2307	2264	2229	2079	2194	2135	2039	2027	NA	NA	NA	NA	NA	NA	NA	NA	NA	NA
8	15163	Klebsiella pneumoniae	3	NA	NA	1	45	positive	0	5	OUT	1	1	1	68292	56.3	6.6	18.6	1	Klebsiella pneumoniae	Klebsiella pneumoniae	Klebsiella pneumoniae	Klebsiella pneumoniae	Klebsiella pneumoniae	Klebsiella pneumoniae	Klebsiella pneumoniae	Klebsiella pneumoniae	2016-12-27	2067	2063	2035	1959	2293	2239	2165	2160	NA	NA	NA	NA	NA	NA	NA	NA	NA	NA
8	15584	Klebsiella pneumoniae	3	NA	NA	0	72	positive	0	3	IN	1	1	2	31689.1	447.1	12	47.3	1	Klebsiella pneumoniae	Klebsiella pneumoniae	Klebsiella pneumoniae	Klebsiella pneumoniae	Klebsiella pneumoniae	Klebsiella pneumoniae	Klebsiella pneumoniae	Klebsiella pneumoniae	2017-01-11	2067	2003	1965	1962	2109	2107	2070	2065	NA	NA	NA	NA	NA	NA	NA	NA	NA	NA
8	15585	Klebsiella pneumoniae	3	NA	NA	1	69	positive	0	2	OUT	1	NA	1	30295.1	1.2	20.2	247.7	1	Klebsiella pneumoniae	Klebsiella pneumoniae	Klebsiella pneumoniae	Klebsiella pneumoniae	Klebsiella pneumoniae	Klebsiella pneumoniae	Klebsiella pneumoniae	Klebsiella pneumoniae	2017-01-11	2154	1989	1949	1924	2169	2128	2038	2021	NA	NA	NA	NA	NA	NA	NA	NA	NA	NA
8	15586	Klebsiella pneumoniae	3	NA	NA	1	82	positive	0	2	OUT	1	1	1	24508.4	0.2	24.5	146.2	1	Klebsiella pneumoniae	Klebsiella pneumoniae	Klebsiella pneumoniae	Klebsiella pneumoniae	Klebsiella pneumoniae	Klebsiella pneumoniae	Klebsiella pneumoniae	Klebsiella pneumoniae	2017-01-12	2117	1807	1770	1769	2285	2107	2104	2059	NA	NA	NA	NA	NA	NA	NA	NA	NA	NA
8	15591	Klebsiella pneumoniae	3	NA	NA	1	94	positive	0	5	OUT	1	NA	1	46309	11	13.3	44	1	Klebsiella pneumoniae	Klebsiella pneumoniae	Klebsiella pneumoniae	Klebsiella pneumoniae	Klebsiella pneumoniae	Klebsiella pneumoniae	Klebsiella pneumoniae	Klebsiella pneumoniae	2017-01-12	2022	1919	1911	1795	2121	2026	1996	1861	NA	NA	NA	NA	NA	NA	NA	NA	NA	NA
8	15154	Klebsiella pneumoniae	3	NA	NA	1	35	positive	0	2	OUT	1	1	1	40348.1	6.3	11.9	2.9	NA	Klebsiella pneumoniae	Klebsiella pneumoniae	Klebsiella pneumoniae	Klebsiella pneumoniae	Klebsiella pneumoniae	Klebsiella pneumoniae	Klebsiella pneumoniae	Klebsiella pneumoniae	2016-12-21	2221	2140	2137	2019	2335	2310	2278	2145	NA	NA	NA	NA	NA	NA	NA	NA	NA	NA
8	15593	Klebsiella pneumoniae	3	NA	NA	1	41	positive	0	1	OUT	1	NA	1	14907	3.6	19.8	2.5	NA	Klebsiella pneumoniae	Klebsiella pneumoniae	Klebsiella pneumoniae	Klebsiella pneumoniae	Klebsiella pneumoniae	Klebsiella pneumoniae	Klebsiella pneumoniae	Klebsiella pneumoniae	2016-12-14	2343	2237	2220	2161	2394	2305	2245	2192	NA	NA	NA	NA	NA	NA	NA	NA	NA	NA
8	14983	Klebsiella pneumoniae	3	Streptococcus agalactiae	3	1	18	positive	0	1	OUT	1	NA	1	7728.8	93.4	17.4	381.7	1	Otros	Otros	Otros	Otros	Otros	Otros	Otros	Otros	2016-11-24	1437	1302	1283	1255	1474	1297	1297	1247	Lactobacillus crispatus	Psuedomonas abietaniphila	Lactobacillus crispatus	Pseudomonas orintalis	Lactobacillus crispatus	Lactobacillus crispatus	Mycobacterium lentiflavum	Lactobacillus crispatus	NA	NA
8	15160	Escherichia coli	3	Klebsiella pneumoniae	3	1	90	positive	0	5	OUT	1	NA	1	31010.4	6.2	11.8	29.2	0	NA	NA	NA	NA	Klebsiella pneumoniae	Klebsiella pneumoniae	Klebsiella pneumoniae	Klebsiella pneumoniae	2016-12-27	0	0	0	0	1643	1505	1459	1452	NA	NA	NA	NA	NA	NA	NA	NA	NA	NA
8	15588	Enterobacter cloacae	3	NA	NA	1	84	positive	0	3	IN	1	NA	2	12702.6	86.6	138.3	62.2	1	NA	NA	NA	NA	NA	NA	NA	NA	2017-01-12	0	0	0	0	0	0	0	0	NA	NA	NA	NA	NA	NA	NA	NA	NA	NA
8	15592	Enterobacter cloacae	2	NA	NA	0	69	positive	0	2	OUT	1	NA	1	19486.7	2.4	65.6	4058.1	1	Enterobacter cloacae	Enterobacter asburiae	Enterobacter cloacae	Enterobacter especies	Enterobacter cloacae	Enterobacter cloacae	Enterobacter asburiae	Enterobacter cloacae	2017-01-12	1824	1696	1672	1667	1661	1641	1584	1570	NA	NA	NA	NA	NA	NA	NA	NA	NA	NA
8	15589	Enterococcus faecalis	3	NA	NA	1	65	positive	0	2	OUT	1	NA	1	7732.8	24.7	260.2	85.9	0	NA	NA	NA	NA	NA	NA	NA	NA	2017-01-12	0	0	0	0	0	0	0	0	NA	NA	NA	NA	NA	NA	NA	NA	NA	NA
8	14906	Escherichia coli	3	NA	NA	0	71	positive	0	5	OUT	1	1	1	46321.4	4.6	47	3183.5	1	NA	NA	NA	NA	NA	NA	NA	NA	2016-10-28	0	0	0	0	0	0	0	0	NA	NA	NA	NA	NA	NA	NA	NA	NA	NA
8	14937	Escherichia coli	3	NA	NA	1	62	positive	0	5	OUT	1	1	1	10479.2	4.9	189.1	1069	1	Escherichia coli	Escherichia coli	Escherichia coli	Lactobacillus especies	Escherichia coli	Escherichia coli	Lactobacillus especies	Escherichia coli	2016-11-09	1562	1532	1503	1400	1477	1455	1391	1366	NA	NA	NA	NA	NA	NA	NA	NA	NA	NA
8	14986	Escherichia coli	3	NA	NA	0	88	positive	0	5	OUT	1	1	1	10695.7	11.4	24.5	1197.3	1	Otros	Otros	Escherichia coli	Otros	Escherichia coli	Escherichia coli	Otros	Escherichia coli	2016-11-28	1251	1194	1190	1123	1273	1234	1212	1134	Arthrobacter ramosus	NA	Lactobacillus ruminis	NA	Arthrobacter nasiphocae	NA	NA	Pseudomonas orientalis	NA	NA
8	15139	Escherichia coli	3	NA	NA	0	78	positive	0	3	IN	1	NA	1	46549.8	7.7	36.7	4136.7	1	NA	NA	NA	NA	Escherichia coli	Escherichia coli	Citrobacter amalonaticus	Otros	2016-12-14	0	0	0	0	1632	1600	1469	1439	NA	Citrobacter farmeri	NA	NA	NA	NA	NA	NA	NA	NA
8	15151	Escherichia coli	3	NA	NA	1	30	positive	0	2	OUT	1	1	1	10410.4	424.5	20.1	60.4	1	Citrobacter freundii	Escherichia coli	Escherichia coli	Escherichia coli	Otros	Otros	Otros	Otros	2016-12-16	1317	1284	1258	1240	1198	1080	1043	1040	Candida dubliniensis	Mycobacterium lentiflavum	NA	NA	NA	Clavispora lusitaniae	Nocardia aobensis	NA	NA	NA
8	15161	Escherichia coli	3	NA	NA	0	85	positive	0	3	IN	1	1	1	8687.1	3.7	51	1626.3	1	Otros	Otros	Otros	Otros	Otros	Otros	Otros	Otros	2016-12-22	1369	1348	1243	1239	1384	1286	1280	1271	Candida parapsilasis	Clavispora lusitaniae	Pichia fermentans	Lactobacillus gassseri	Lactobacillus delbrueckii	Pichia fermentans	Lactobacillus gaminis	Lactobacillus gaminis	NA	NA
8	15164	Escherichia coli	2	NA	NA	1	90	positive	0	5	OUT	1	NA	1	16070.6	49.5	18.6	37.1	1	Escherichia coli	Escherichia coli	Escherichia coli	Escherichia coli	Escherichia coli	Escherichia coli	Escherichia coli	Escherichia coli	2016-12-27	1640	1610	1603	1557	1712	1627	1552	1546	NA	NA	NA	NA	NA	NA	NA	NA	NA	NA
8	14942	Klebsiella oxytoca	3	NA	NA	1	80	positive	0	1	OUT	1	1	1	50123.7	31.9	15.7	99.6	1	Klebsiella oxytoca	Otros	Otros	Otros	Otros	Otros	Klebsiella oxytoca	Otros	2016-11-09	2166	2107	2073	2026	2140	2075	2060	1981	NA	Raoultella ornithinolytica	Raoultella ornithinolytica	Raoultella ornithinolytica	Raoultella ornithinolytica	Raoultella ornithinolytica	Raoultella ornithinolytica	NA	NA	NA
9	15651	Citrobacter freundii	3	NA	NA	0	43	positive	0	2	OUT	0	1	1	26354.1	3.2	9.2	833.2	1	Citrobacter freundii				Citrobacter freundii				2017-02-13	99.9				99.9
9	15680	Citrobacter koseri	3	NA	NA	1	93	positive	0	2	OUT	0	1	1	40307.5	30.7	42.4	4634.5	1	Citrobacter koseri				Citrobacter koseri				2017-02-15	99.9				99.9
9	15707	Citrobacter freundii	3	NA	NA	0	67	positive	0	1	OUT	0	1	1	56042.8	5.7	32.1	375.6	1	Citrobacter freundii				Citrobacter freundii				2017-02-16	99.9				99.9
9	15663	Citrobacter koseri	3	NA	NA	1	44	positive	0	2	OUT	0	1	1	49500.5	4.8	33	2.8	NA	Citrobacter koseri				Citrobacter koseri				2017-02-14	99.9				99.9
9	15674	Enterobacter cloacae	3	NA	NA	1	23	positive	0	2	OUT	0	1	1	5386.8	17.6	20.5	22	1	Enterobacter cloacae				Enterobacter cloacae				2017-02-14	99.9				99.9
9	15685	Enterobacter cloacae	3	NA	NA	1	64	positive	0	1	OUT	0	1	1	10714.3	2.6	14.6	2375.5	1	Enterobacter cloacae				Enterobacter cloacae				2017-02-15	99.9				99.9
9	15603	Escherichia coli	3	NA	NA	1	43	positive	0	2	OUT	0	1	1	69296.4	14.6	20.4	54.5	1	Escherichia coli				Escherichia coli				2016-12-20	99.9				99.9
9	15610	Escherichia coli	3	NA	NA	1	76	positive	0	3	IN	0	1	1	13787.1	5.6	16.7	36.2	0	Escherichia coli				Escherichia coli				2017-02-01	99.9				99.9
9	15611	Escherichia coli	3	NA	NA	1	85	positive	0	2	OUT	0	1	1	38449.9	9.2	7.3	10.6	1	Escherichia coli				Escherichia coli				2017-02-01	99.9				99.9
9	15612	Escherichia coli	3	NA	NA	0	84	positive	0	1	OUT	0	1	3	78477.7	11.5	173.4	946.1	1	Escherichia coli				Escherichia coli				2017-02-01	99.9				99.9
9	15613	Escherichia coli	3	NA	NA	1	70	positive	0	1	OUT	0	1	1	9584.8	9.7	283.7	70.3	1	Escherichia coli				Escherichia coli				2017-02-01	99.9				99.9
9	15617	Escherichia coli	3	NA	NA	1	25	positive	0	1	OUT	0	1	1	28315.1	11.3	47.1	11.9	1	Escherichia coli				Escherichia coli				2017-02-01	99.9				99.9
9	15618	Escherichia coli	3	NA	NA	1	44	positive	0	1	OUT	0	1	1	7917.3	1.3	20.9	6	1	Escherichia coli				Escherichia coli				2017-02-01	99.9				99.9
9	15619	Escherichia coli	3	NA	NA	1	94	positive	0	1	OUT	0	1	1	20493.9	25.4	17	35	1	Escherichia coli				Escherichia coli				2017-02-01	99.9				99.9
9	15622	Escherichia coli	3	NA	NA	1	38	positive	0	2	OUT	0	1	1	56485.2	6.8	4.2	504.1	1	Escherichia coli				Escherichia coli				2017-02-06	99.9				99.9
9	15627	Escherichia coli	3	NA	NA	1	74	positive	0	1	OUT	0	1	1	24265.7	1.9	2.8	104.6	1	Escherichia coli				Escherichia coli				2017-02-06	99.9				99.9
9	15636	Escherichia coli	3	NA	NA	1	72	positive	0	3	IN	0	1	1	31279.9	5.9	66	270.1	1	Escherichia coli				Escherichia coli				2017-02-13	99.9				99.9
9	15640	Escherichia coli	3	NA	NA	1	77	positive	0	3	IN	0	1	1	31616.2	73.3	44.2	81.6	1	Escherichia coli				Escherichia coli				2017-02-13	99.9				99.9
9	15641	Escherichia coli	3	NA	NA	0	31	positive	0	1	OUT	0	1	1	22070.3	2.1	12.3	557.2	1	Escherichia coli				Escherichia coli				2017-02-13	99.9				99.9
9	15642	Escherichia coli	3	NA	NA	1	93	positive	0	1	OUT	0	1	1	39190	23.4	10.4	81	1	Escherichia coli				Escherichia coli				2017-02-13	99.9				99.9
9	15643	Escherichia coli	3	NA	NA	1	67	positive	0	2	OUT	0	1	1	39661	0.9	9.3	252.5	1	Escherichia coli				Escherichia coli				2017-02-13	99.9				99.9
9	15646	Escherichia coli	3	NA	NA	0	84	positive	0	1	OUT	0	1	1	34103.9	1.1	28.3	1643.3	1	Escherichia coli				Escherichia coli				2017-02-13	99.9				99.9
9	15649	Escherichia coli	3	NA	NA	1	62	positive	0	1	OUT	0	1	1	37103.1	5.9	40.4	12.7	1	Escherichia coli				Escherichia coli				2017-02-13	99.9				99.9
9	15652	Escherichia coli	3	NA	NA	1	86	positive	0	2	OUT	0	1	1	22054.1	5.4	1.1	96.3	1	Escherichia coli				Escherichia coli				2017-02-13	99.9				99.9
9	15653	Escherichia coli	3	NA	NA	0	92	positive	0	1	OUT	0	1	1	6705.1	3.2	3.4	226.2	1	Escherichia coli				Escherichia coli				2017-02-13	99.9				99.9
9	15654	Escherichia coli	3	NA	NA	1	40	positive	0	1	OUT	0	1	1	35941	23.4	7.5	59.6	1	Escherichia coli				Escherichia coli				2017-02-13	99.9				99.9
9	15655	Escherichia coli	3	NA	NA	1	23	positive	0	2	OUT	0	1	1	20284.7	0.5	3.6	483.1	1	Escherichia coli				Escherichia coli				2017-02-13	99.9				99.9
9	15656	Escherichia coli	3	NA	NA	1	40	positive	0	1	OUT	0	1	1	43901.1	8.4	28.9	12.7	1	Escherichia coli				Escherichia coli				2017-02-13	99.9				99.9
9	15657	Escherichia coli	3	NA	NA	1	30	positive	0	5	OUT	0	1	1	10096.8	29.6	21.6	42.8	1	Escherichia coli				Escherichia coli				2017-02-13	99.9				99.9
9	15660	Escherichia coli	3	NA	NA	1	57	positive	0	2	OUT	0	1	1	36346.8	3	277	1368	1	Escherichia coli				Escherichia coli				2017-02-14	99.9				99.9
9	15662	Escherichia coli	3	NA	NA	1	67	positive	0	1	OUT	0	1	1	5966.5	1.1	6	22.9	1	Escherichia coli				Escherichia coli				2017-02-14	99.9				99.9
9	15665	Escherichia coli	3	NA	NA	0	91	positive	0	2	OUT	0	1	1	41006.3	3.7	420	29227	1	Escherichia coli				Escherichia coli				2017-02-14	99.9				99.9
9	15666	Escherichia coli	3	NA	NA	1	36	positive	0	3	IN	0	1	1	6023.5	3.2	1.9	27.9	1	Escherichia coli				Escherichia coli				2017-02-14	99.9				99.9
9	15667	Escherichia coli	3	NA	NA	1	43	positive	0	1	OUT	0	1	1	37537.9	40.9	26.3	52.4	0	Escherichia coli				Escherichia coli				2017-02-14	99.9				99.9
9	15669	Escherichia coli	3	NA	NA	1	84	positive	0	2	OUT	0	1	1	19130.9	2.5	1.9	69.5	1	Escherichia coli				Escherichia coli				2017-02-14	99.9				99.9
9	15672	Escherichia coli	3	NA	NA	1	74	positive	0	2	OUT	0	1	1	31358.4	6	14.7	67	1	Escherichia coli				Escherichia coli				2017-02-14	99.9				99.9
9	15673	Escherichia coli	3	NA	NA	0	79	positive	0	2	OUT	0	1	1	11286.2	5.6	3.4	94.2	1	Escherichia coli				Escherichia coli				2017-02-14	99.9				99.9
9	15675	Escherichia coli	3	NA	NA	1	25	positive	0	1	OUT	0	1	1	54211.7	8.4	24.3	666.9	1	Escherichia coli				Escherichia coli				2017-02-14	99.9				99.9
9	15678	Escherichia coli	3	NA	NA	1	55	positive	0	3	IN	0	1	1	31074.4	24.1	144.5	249.8	1	Escherichia coli				Escherichia coli				2017-02-15	99.9				99.9
9	15681	Escherichia coli	3	NA	NA	0	74	positive	0	3	IN	0	1	1	23394.9	8.4	26.3	3215.9	1	Escherichia coli				Escherichia coli				2017-02-15	99.9				99.9
9	15686	Escherichia coli	3	NA	NA	0	83	positive	0	1	OUT	0	1	1	66719.3	4.3	23.1	688	1	Escherichia coli				Escherichia coli				2017-02-15	99.9				99.9
9	15687	Escherichia coli	3	NA	NA	1	79	positive	0	5	OUT	0	1	1	9572.8	2.6	5	332.2	1	Escherichia coli				Escherichia coli				2017-02-15	99.9				99.9
9	15688	Escherichia coli	3	NA	NA	1	61	positive	0	1	OUT	0	1	1	11623.6	3.8	10.1	6.3	1	Escherichia coli				Escherichia coli				2017-02-15	99.9				99.9
9	15689	Escherichia coli	3	NA	NA	1	66	positive	0	2	OUT	0	1	1	22801.8	3.6	13.7	177.3	1	Escherichia coli				Escherichia coli				2017-02-15	99.9				99.9
9	15690	Escherichia coli	3	NA	NA	1	60	positive	0	1	OUT	0	1	1	12297.9	0.7	5.2	668	1	Escherichia coli				Escherichia coli				2017-02-15	99.9				99.9
9	15691	Escherichia coli	3	NA	NA	1	84	positive	0	5	OUT	0	1	1	9598	7.1	58.6	6568.6	1	Escherichia coli				Escherichia coli				2017-02-15	99.9				99.9
9	15692	Escherichia coli	3	NA	NA	1	75	positive	0	2	OUT	0	1	1	22212.4	4.6	221.1	137.7	1	Escherichia coli				Escherichia coli				2017-02-15	99.9				99.9
9	15693	Escherichia coli	3	NA	NA	1	94	positive	0	2	OUT	0	1	1	20344.8	3.8	12.3	466.4	1	Escherichia coli				Escherichia coli				2017-02-15	99.9				99.9
9	15695	Escherichia coli	3	NA	NA	1	78	positive	0	2	OUT	0	1	1	34020.2	2.8	3.8	18	1	Escherichia coli				Escherichia coli				2017-02-15	99.9				99.9
9	15697	Escherichia coli	3	NA	NA	1	83	positive	0	2	OUT	0	1	1	22708.2	1.5	5.9	233.2	1	Escherichia coli				Escherichia coli				2017-02-15	99.9				99.9
9	15699	Escherichia coli	3	NA	NA	1	77	positive	0	1	OUT	0	1	1	43460.2	16.8	115	17.6	1	Escherichia coli				Escherichia coli				2017-02-15	99.9				99.9
9	15702	Escherichia coli	3	NA	NA	0	65	positive	0	3	IN	0	1	1	26883	1.9	109.3	132.3	1	Escherichia coli				Escherichia coli				2017-02-15	99.9				99.9
9	15703	Escherichia coli	3	NA	NA	0	60	positive	0	5	OUT	0	1	1	30318	3.1	46.7	189.7	1	Escherichia coli				Escherichia coli				2017-02-15	99.9				99.9
9	15704	Escherichia coli	3	NA	NA	1	88	positive	0	2	OUT	0	1	1	52927.9	5.5	293	461.8	1	Escherichia coli				Escherichia coli				2017-02-16	99.9				99.9
9	15705	Escherichia coli	3	NA	NA	1	65	positive	0	1	OUT	0	1	1	52037	1.3	15.8	230.9	1	Escherichia coli				Escherichia coli				2017-02-16	99.9				99.9
9	15706	Escherichia coli	3	NA	NA	1	57	positive	0	1	OUT	0	1	1	43000.2	15.6	17.9	83.5	1	Escherichia coli				Escherichia coli				2017-02-16	99.9				99.9
9	15708	Escherichia coli	3	NA	NA	1	94	positive	0	1	OUT	0	1	1	83965.1	52.6	254.2	171.2	1	Escherichia coli				Escherichia coli				2017-02-16	99.9				99.9
9	15709	Escherichia coli	3	NA	NA	0	51	positive	0	1	OUT	0	1	1	11247.3	6.3	29.2	1661.9	1	Escherichia coli				Escherichia coli				2017-02-16	99.9				99.9
9	15710	Escherichia coli	3	NA	NA	1	78	positive	0	1	OUT	0	1	1	24526.8	4.2	7.6	213.8	1	Escherichia coli				Escherichia coli				2017-02-16	99.9				99.9
9	15712	Escherichia coli	3	NA	NA	0	48	positive	0	2	OUT	0	1	1	52037	1.3	16.6	230.9	1	Escherichia coli				Escherichia coli				2017-02-16	99.9				99.9
9	15713	Escherichia coli	3	NA	NA	1	85	positive	0	2	OUT	0	1	1	24085.1	19.4	58.9	568	1	Escherichia coli				Escherichia coli				2017-02-16	99.9				99.9
9	15715	Escherichia coli	3	NA	NA	1	88	positive	0	1	OUT	0	1	1	22570.8	2.6	51.4	3769.4	1	Escherichia coli				Escherichia coli				2017-02-16	99.9				99.9
9	15716	Escherichia coli	3	NA	NA	1	79	positive	0	1	OUT	0	1	1	16489.1	0.9	8.6	273.4	1	Escherichia coli				Escherichia coli				2017-02-16	99.9				99.9
9	15717	Escherichia coli	3	NA	NA	0	70	positive	0	1	OUT	0	1	1	28505.7	1.4	25	1783.5	1	Escherichia coli				Escherichia coli				2017-02-16	99.9				99.9
9	15718	Escherichia coli	3	NA	NA	1	96	positive	0	1	OUT	0	1	1	33150.1	9.4	34.2	48.1	1	Escherichia coli				Escherichia coli				2017-02-16	99.9				99.9
9	15719	Escherichia coli	3	NA	NA	0	81	positive	0	2	OUT	0	1	1	16063.4	1.8	2.1	195	0	Escherichia coli				Escherichia coli				2017-02-16	99.9				99.9
9	15615	Escherichia coli	3	NA	NA	1	81	positive	0	5	OUT	0	1	1	14129	1.8	1.9	8.1	NA	Escherichia coli				Escherichia coli				2017-02-01	99.9				99.9
9	15628	Escherichia coli	3	NA	NA	1	75	positive	0	2	OUT	0	1	1	19505.2	19.7	6.1	64	NA	Escherichia coli				Escherichia coli				2017-02-13	99.9				99.9
9	15629	Escherichia coli	3	NA	NA	1	42	positive	0	1	OUT	0	1	1	14736.3	0.3	13.7	198.6	NA	Escherichia coli				Escherichia coli				2017-02-13	99.9				99.9
9	15630	Escherichia coli	3	NA	NA	1	60	positive	0	1	OUT	0	1	1	5276.4	2.6	3.8	518.3	NA	Escherichia coli				Escherichia coli				2017-02-13	99.9				99.9
9	15631	Escherichia coli	3	NA	NA	1	62	positive	0	1	OUT	0	1	1	64366.9	31.6	12.9	29.5	NA	Escherichia coli				Escherichia coli				2017-02-13	99.9				99.9
9	15634	Escherichia coli	3	NA	NA	0	73	positive	0	2	OUT	0	1	1	35377.3	31.2	5.5	283.4	NA	Escherichia coli				Escherichia coli				2017-02-13	99.9				99.9
9	15635	Escherichia coli	3	NA	NA	1	60	positive	0	1	OUT	0	1	1	19314	2.6	1.5	2.3	NA	Escherichia coli				Escherichia coli				2017-02-13	99.9				99.9
9	15644	Escherichia coli	3	NA	NA	1	47	positive	0	1	OUT	0	1	1	28321.2	4.6	19.2	4.8	NA	Escherichia coli				Escherichia coli				2017-02-13	99.9				99.9
9	15647	Escherichia coli	3	NA	NA	1	37	positive	0	2	OUT	0	1	1	25043.2	0.6	0.1	0	NA	Escherichia coli				Escherichia coli				2017-02-13	99.9				99.9
9	15648	Escherichia coli	3	NA	NA	1	76	positive	0	1	OUT	0	1	1	17610.6	2.3	2.1	5.9	NA	Escherichia coli				Escherichia coli				2017-02-13	99.9				99.9
9	15658	Escherichia coli	3	NA	NA	1	65	positive	0	5	OUT	0	1	1	8757.2	1	12.1	1.7	NA	Escherichia coli				Escherichia coli				2017-02-13	99.9				99.9
9	15664	Escherichia coli	3	NA	NA	1	59	positive	0	2	OUT	0	1	1	7608.2	1	1.3	3.1	NA	Escherichia coli				Escherichia coli				2017-02-14	99.9				99.9
9	15670	Escherichia coli	3	NA	NA	1	41	positive	0	1	OUT	0	1	1	14662.8	3.4	1.7	6.3	NA	Escherichia coli				Escherichia coli				2017-02-14	99.9				99.9
9	15677	Escherichia coli	3	NA	NA	1	25	positive	0	1	OUT	0	1	1	50290.9	19.9	40.4	166.7	NA	Escherichia coli				Escherichia coli				2017-02-14	99.9				99.9
9	15679	Escherichia coli	3	NA	NA	1	43	positive	0	2	OUT	0	1	1	13031.1	62.5	28.2	4086.9	NA	Escherichia coli				Escherichia coli				2017-02-15	99.9				99.9
9	15711	Escherichia coli	3	NA	NA	1	85	positive	0	1	OUT	0	1	1	18097	8.3	5.6	9.7	NA	Escherichia coli				Escherichia coli				2017-02-16	99.9				99.9
9	15621	Morganella morgani	3	NA	NA	0	68	positive	0	2	OUT	0	1	1	22037.3	2.7	492.6	358.2	1	Morganella morgani				Morganella morgani				2017-02-01	99.9				99.9
9	15650	Providencia stuartii	3	NA	NA	1	91	positive	0	1	OUT	0	1	1	7540.3	2.7	65.1	751.7	1	Providencia stuartii				Providencia stuartii				2017-02-13	99.9				99.9
9	15659	Proteus mirabilis	3	NA	NA	1	38	positive	0	2	OUT	0	1	1	41006.3	2.1	48.1	0.2	1	Proteus mirabilis				Proteus mirabilis				2017-02-14	99.9				99.9
9	15714	Proteus mirabilis	3	NA	NA	1	70	positive	0	3	IN	0	1	1	39971.5	39.4	25.1	37.5	1	Proteus mirabilis				Proteus mirabilis				2017-02-16	99.9				99.9
9	15601	Klebsiella pneumoniae	3	NA	NA	1	89	positive	0	1	OUT	0	1	1	52185	16	17.2	884.1	1	Klebsiella pneumoniae				Klebsiella pneumoniae				2017-02-13	99.9				99.9
9	15606	Klebsiella pneumoniae	3	NA	NA	1	73	positive	0	2	OUT	0	1	1	8633.9	1.3	276.1	171.5	1	Klebsiella pneumoniae				Klebsiella pneumoniae				2017-01-23	99.9				99.9
9	15623	Klebsiella oxytoca	3	NA	NA	0	43	positive	0	2	OUT	0	1	1	23331.4	25.5	12.5	400	1	Klebsiella oxytoca				Klebsiella oxytoca				2017-02-06	99.9				99.9
9	15682	Klebsiella pneumoniae	3	NA	NA	0	86	positive	0	5	OUT	0	1	1	29258.7	1.4	1509.8	677.4	1	Klebsiella pneumoniae				Klebsiella pneumoniae				2017-02-15	99.9				99.9
9	15694	Klebsiella pneumoniae	3	NA	NA	1	86	positive	0	1	OUT	0	1	1	18702.1	6.4	29.3	4415	1	Klebsiella pneumoniae				Klebsiella pneumoniae				2017-02-15	99.9				99.9
9	15661	Klebsiella pneumoniae	3	NA	NA	1	84	positive	0	2	OUT	0	1	1	43524.8	5.1	4	9.3	NA	Klebsiella pneumoniae				Klebsiella pneumoniae				2017-02-14	99.9				99.9
9	15683	Pseudomonas aeruginosa	3	NA	NA	0	62	positive	0	2	OUT	0	1	1	5388	14.5	43.2	3818.6	1	Pseudomonas aeruginosa				Pseudomonas aeruginosa				2017-02-15	99.9				99.9
9	15700	Pseudomonas aeruginosa	3	NA	NA	0	60	positive	0	2	OUT	0	1	1	6212.1	0.5	12.1	138.2	1	Pseudomonas aeruginosa				Pseudomonas aeruginosa				2017-02-15	99.9				99.9
9	15639	Serratia marcescens	3	NA	NA	0	98	positive	0	1	OUT	0	1	1	17651.3	2.8	2.7	182.5	1	Serratia marcescens				Serratia marcescens				2017-02-13	99.9				99.9
9	15698	Serratia marcescens	3	NA	NA	0	90	positive	0	2	OUT	0	1	1	26968.6	6.8	152	1787.8	1	Serratia marcescens				Serratia marcescens				2017-02-15	99.9				99.9
9	15625	Enterococcus faecalis	3	NA	NA	0	83	positive	0	2	OUT	0	1	1	16838.8	15.8	99.8	68.7	0	p150				p150				2017-02-06
9	15604	Escherichia coli	3	NA	NA	1	40	positive	0	2	OUT	0	1	1	26874.6	2.3	7.2	334.6	1	P150				P150				2017-01-19
9	15607	Escherichia coli	3	NA	NA	1	69	positive	0	2	OUT	0	1	1	29935.5	3.5	24.1	2732.4	1	p150				p150				2017-01-23
9	15608	Escherichia coli	3	NA	NA	1	51	positive	0	2	OUT	0	1	1	41712	3.2	111.6	585.1	1	p150				p150				2017-02-01
9	15609	Escherichia coli	3	NA	NA	1	79	positive	0	2	OUT	0	1	1	7763.8	16.7	27.9	99.4	1	Escherichia coli				p150				2017-02-01	99.9
9	15616	Escherichia coli	3	NA	NA	1	59	positive	0	3	IN	0	1	1	21687.2	4.2	10	32	1	Escherichia coli				p150				2017-02-01	99.9
9	15624	Escherichia coli	3	NA	NA	1	64	positive	0	2	OUT	0	1	1	17559.8	8.2	31.1	4476.3	1	p150				p150				2017-02-06
9	15626	Escherichia coli	3	NA	NA	0	71	positive	0	2	OUT	0	1	1	24798.8	5.9	33	2521.4	1	p150				p150				2017-02-06
9	15637	Escherichia coli	3	NA	NA	1	65	positive	0	1	OUT	0	1	1	8381.7	2.1	18.8	690.5	1	p150				p150				2017-02-13
9	15638	Escherichia coli	3	NA	NA	1	79	positive	0	1	OUT	0	1	1	20928.1	22.2	9.8	60.7	1	Escherichia coli				p150				2017-02-13	99.9
9	15668	Escherichia coli	3	NA	NA	1	71	positive	0	2	OUT	0	1	1	13420.1	9.2	89.4	174.6	1	p150				p150				2017-02-14
9	15696	Escherichia coli	3	NA	NA	1	78	positive	0	2	OUT	0	1	1	6755	74.8	21.3	19.5	1	P150				P150				2017-02-15
9	15632	Escherichia coli	3	NA	NA	1	88	positive	0	2	OUT	0	1	1	22134.5	6	3.5	46.6	NA	Escherichia coli				p150				2017-02-13	99.9
9	15633	Escherichia coli	3	NA	NA	0	79	positive	0	2	OUT	0	1	1	13526.3	2.2	13.3	1029	NA	Escherichia coli				p150				2017-02-13	99.9
9	15645	Escherichia coli	3	NA	NA	1	59	positive	0	2	OUT	0	1	1	10032.9	9.7	3.4	8.5	NA	p150				p150				2017-02-13
9	15605	Proteus mirabilis	3	NA	NA	1	74	positive	0	2	OUT	0	1	1	41821.1	27	3.9	25.6	1	P150				P150				2017-01-23
9	15701	Proteus mirabilis	3	NA	NA	1	53	positive	0	1	OUT	0	1	1	6120.4	10.6	2.2	69.3	1	P150				P150				2017-02-15
9	15614	Klebsiella pneumoniae	3	NA	NA	1	43	positive	0	1	OUT	0	1	1	20404	0.6	4	190.2	1	Klebsiella oxytoca				p150				2017-02-01	99.9
9	15620	Klebsiella oxytoca	3	NA	NA	1	81	positive	0	2	OUT	0	1	1	82043.7	67.6	8.5	41.8	1	Klebsiella pneumoniae				p150				2017-02-01	99.9
9	15676	Klebsiella pneumoniae	3	NA	NA	1	84	positive	0	5	OUT	0	1	1	25549.6	5.9	36.3	2435.6	1	p150				p150				2017-02-14
9	15684	Klebsiella pneumoniae	3	NA	NA	0	51	positive	0	2	OUT	0	1	1	23566.1	1	7.9	565.7	1	P150				P150				2017-02-15

## Sheet: Legend
CENTRE
ID		Identification of sample in the study
																					DATOS	UROCULTIVO
SPECIE1		Specie from culture: Specie, NA (Not Applicable)
																					DATOS	UF-1000I
UNIT1		Bacterial count from culture: 1 (10^3-10^4), 2 (10^4-10^5), 3 (>10^5), 0 (Negative), NA (Not Applicable)
SPECIE2		Second specie from culture: Specie, NA (Not Applicable)
UNIT2		Bacterial count from culture for the 2d specie: 1 (10^3-10^4), 2 (10^4-10^5), 3 (>10^5), 0 (Negative), NA (Not Applicable)
GENDER		0 (Male), 1 (Female)
AGE
Urine culture		Negative/positive/contaminated
CONTAMINATED		0(No), 1 (Yes)
ORIGIN		Sample from: 1 (Primary care), 2 (Specialized attention), 3 (Hospital), 4 (ICU), 5 (Emergency), 6 (Other), NA (Not Applicable)
IN/OUT		In-patient / out-patient
																					DATOS	MALDI-TOF
PRESERVATIVE AGENT		1(Yes), 0(No)
UTI		Diagnosis: 0 (No UTI), 1 (not complicated UTI), 2 (pyelonephritis), 3 (prostatitis), 99 (Other), NA (Not applicable)
COLLECTION		Sample collection: 0 (No), 1 (mid-stream), 2 (indwelling catheter), 3 (sample obtained by catheterization), 4 (suprapubic puncture), 5 (Nephrostomy), 6 (Urostomy)
BACT		Bacterial count / ul
EC		EC count /ul
RBC		RBC count /ul
WBC		WBC count /ul
MORPH		Bacterial morphology by cytometry: 1 (Rods), 0 (Cocci/Mixted), NA (Not Applicable)
SPECIE11		1st ID MALDI Spot 1					"NA" = "NO PEAKS"				"NRI" = "NO RELIABLE IDENTIFICATION"							99 (Other species) go to AS
SPECIE12		2d ID MALDI Spot 1					"NA" = "NO PEAKS"				"NRI" = "NO RELIABLE IDENTIFICATION"							99 (Other species) go to AN
SPECIE13		3d ID MALDI Spot 1					"NA" = "NO PEAKS"				"NRI" = "NO RELIABLE IDENTIFICATION"							99 (Other species) go to AO
SPECIE14		4th ID MALDI Spot 1					"NA" = "NO PEAKS"				"NRI" = "NO RELIABLE IDENTIFICATION"							99 (Other species) go to AP
SPECIE21		1st ID MALDI Spot 2					"NA" = "NO PEAKS"				"NRI" = "NO RELIABLE IDENTIFICATION"							99 (Other species) go to AQ
SPECIE22		2d ID MALDI Spot 2					"NA" = "NO PEAKS"				"NRI" = "NO RELIABLE IDENTIFICATION"							99 (Other species) go to AR
SPECIE23		3d ID MALDI Spot 2					"NA" = "NO PEAKS"				"NRI" = "NO RELIABLE IDENTIFICATION"							99 (Other species) go to AL
SPECIE24		4th ID MALDI Spot 2					"NA" = "NO PEAKS"				"NRI" = "NO RELIABLE IDENTIFICATION"							99 (Other species) go to AM
DATA
SCORE11		Score 1st ID MALDI Spot 1
SCORE12		Score 2d ID MALDI Spot 1
SCORE13		Score 3d ID MALDI Spot 1
SCORE14		Score 4th ID MALDI Spot 1
SCORE21		Score 1st ID MALDI Spot 2
SCORE22		Score 2d ID MALDI Spot 2
SCORE23		Score 3d ID MALDI Spot 2
SCORE24		Score 4th ID MALDI Spot 2
SPE_OT23		3d ID MALDI Spot 2 if "other"
SPE_OT24		4th ID MALDI Spot 2 if "other"
SPE_OT12		2d ID MALDI Spot 1 if "other"
SPE_OT13		3d ID MALDI Spot 1 if "other"
SPE_OT14		4th ID MALDI Spot 1 if "other"
SPE_OT21		1st ID MALDI Spot 2 if "other"
SPE_OT22		2d ID MALDI Spot 2 if "other"
SPE_OT11		1st ID MALDI Spot 1 if "other"
SPE_OT1		Other specie from "SPECIE1"
SPE_OT2		Other specie from "SPECIE2"
